# Supplementary material for: Dictator Game Giving: The Importance of Descriptive versus Injunctive Norms
Source: PLoS One. 2014 Dec 10;9(12):e113826. doi: 10.1371/journal.pone.0113826 (PMC4262257; doi:10.1371/journal.pone.0113826)
Supplement: S2 File — Supplementary online material containing data used for analysis. (XLSX) [file pone.0113826.s002.xlsx]

## Sheet: Supporting Information S2
HITid	WorkerId	Treat	Target	Given	bin_complied	bin_nothing	Gender	Age	Country	Education	Income		Column name	Description
33J5JKFMK5XYEIFJPT6N3W5WUQE3QU	1	control	50	0.5	1	0	Male	22	USA	University degree	$62,500 - $74,999		Treat	norm treatment (descriptive / injunctive / control)
37YYO3NWHCPIXH1JD4GTCUK9WOQCCW	2	desc	50	0.5	1	0	Male	25	Turkey	Some university no degree	Less than $12,500		Target	Target specified in the game instructions (or ages in the case of control conditions)
3UL1O09SX9IGVJ7IJWIZZJASEWR09H	3	desc	50	0.5	1	0	Male	21	USA	School up to the age of 18	$12,500 - $24,999		Given	amount donated to receiver
3TCFMTM8HDNLCWZJ0E23JLSWG0L12L	4	desc	50	0.5	1	0	Female	20	USA	Some university no degree	Prefer not to disclose		bin_complied	binary response term indicating whether P1 complied with norm
3EQPA8A373VIDOIZFAHNAWYPVQJZJU	5	desc	20	0.5	1	0	Female	24	USA	University degree	$12,500 - $24,999		bin_nothing	binary response term indicating whether P1 gave nothing to receiver
3LVTFB9DE4HZ8UR7K8D7MQU5YVHGQD	6	desc	50	0.4	0	0	Female	28	USA	University degree	$25,000 - $37,499
3WJGKMRWVH8S297XD0B4W02RHO0DCV	7	inj	20	0.5	1	0	Female	20	USA	Some university no degree	Less than $12,500
3TKXBROM5S9WIYTPF6T1A1VZZDHIJG	8	inj	20	0.2	1	0	Female	32	USA	Graduate degree (Masters, Doctorate, etc.)	$87,500 - $99,999
3UL1O09SX9IGVJ7IJWIZZJASEWR09H	9	inj	20	0.2	1	0	Female	45	USA	Graduate degree (Masters, Doctorate, etc.)	Less than $12,500
3UL1O09SX9IGVJ7IJWIZZJASEWR09H	10	control	50	0.5	1	0	Female	26	USA	Graduate degree (Masters, Doctorate, etc.)	$100,000 or More
335VBRURDIZVWHEUXBCX0SJ4BFZ9E4	11	inj	20	0	0	1	Male	37	us	Graduate degree (Masters, Doctorate, etc.)	$100,000 or More
3D06DR5224I7DOGC6FEG9VZXQZ7AM8	12	control	50	0.5	1	0	Male	23	United States	University degree	Prefer not to disclose
3BKZLF990YYZULC7EEZDTQ193R8YQU	13	desc	50	0.5	1	0	Female	22	usa	University degree	Prefer not to disclose
3E24UO25QYPUQPPLTICHLUMGPGXO6C	14	desc	50	0.5	1	0	Female	28	USA	Some university no degree	$37,500 - $49,999
34R0BODSP0YCVUCIULZGOCE2PJFE5H	15	desc	50	0	0	1	Female	32	USA	Some university no degree	$12,500 - $24,999
39N6W9XWRCM8HWITBIU1ZCX7X4ZGYH	16	desc	50	0	0	1	Male	23	United States	University degree	$50,000 - $62,499
3UL1O09SX9IGVJ7IJWIZZJASEWR09H	17	control	50	0	0	1	Male	28	United States	University degree	Less than $12,500
3W0XM68YZOUGTC39PK87JHEQX06K1P	18	desc	50	0.3	0	0	Male	25	US	Some university no degree	$25,000 - $37,499
3KLL7H3EGC05DYIZQDPZDD5EUNAVHM	19	control	20	0.5	1	0	Female	36	USA	University degree	$100,000 or More
38F60IALAFGFP68ENAIZ63ICBLRT01	20	inj	50	0.2	0	0	Male	30	U.S.	University degree	$12,500 - $24,999
3AXFSPQOYPXC87RZEYNG74I7JLQFJN	21	inj	20	0.2	1	0	Male	25	USA	University degree	$25,000 - $37,499
3KA7IJSNW54IH1IH4964LADYDM3BP0	22	inj	20	0.5	1	0	Male	55	USA	University degree	$12,500 - $24,999
33CLA8O0MHAT6VACM3WP9V4YT2JFRE	23	inj	20	0	0	1	Female	33	United States	Graduate degree (Masters, Doctorate, etc.)	$25,000 - $37,499
3QO7EE372NM3HDJW4MLTLF38IIQQB7	24	control	50	0.2	0	0	Female	24	USA	University degree	Less than $12,500
30EV7DWJTUU6K3TNZ5LFNLKI3QVY6W	25	desc	20	0.3	1	0	*	29	USA	University degree	$75,000 - $87,499
3UL1O09SX9IGVJ7IJWIZZJASEWR09H	26	desc	20	0.5	1	0	Female	25	USA	Graduate degree (Masters, Doctorate, etc.)	$37,500 - $49,999
3OND0WXMHVEOBNWDVN0PD9HSUS6EHY	27	inj	20	0.5	1	0	Male	41	USA	Some university no degree	$37,500 - $49,999
3UEBBGULPENLMN2TQXRUE6RI01OFUJ	28	desc	20	0.4	1	0	Male	23	USA	School up to the age of 18	$12,500 - $24,999
33QQ60S6ARHUPJN3NF89BZ4EUZYU0T	29	control	20	0	0	1	Male	22	USA	University degree	Less than $12,500
3UL1O09SX9IGVJ7IJWIZZJASEWR09H	30	control	50	0.5	1	0	Male	29	United States of America	Some university no degree	$25,000 - $37,499
3EN4YVUOUBRT8TIKEST2DBIENQLJXH	31	inj	20	0.5	1	0	Female	38	USA	Some university no degree	$25,000 - $37,499
31SIZS5W58EQXK0L0J7JLU8C04SRQK	32	desc	50	0	0	1	Male	21	USA	Some university no degree	Less than $12,500
31MCUE39BJL71TL5MX1B9I1UO34G3B	33	control	20	0	0	1	Female	34	US	University degree	$37,500 - $49,999
3PUV2Q8SV339S4FRZ0F9LGW9Z30DBO	34	desc	50	0.5	1	0	Male	0	USA	University degree	Prefer not to disclose
3VIVIU06FJBMJ6ZAI36TQTNG37CIMK	35	desc	50	0.5	1	0	Female	38	United States	Graduate degree (Masters, Doctorate, etc.)	$12,500 - $24,999
360ZO6N6J0IT8567E90GD0ODKHQ9MT	36	inj	50	0.5	1	0	Female	32	mexico	School up to the age of 18	$37,500 - $49,999
36KM3FWE3QBSR8B7A7FY17QUMO1704	37	control	20	0.5	1	0	Male	31	USA	University degree	$25,000 - $37,499
3BCRDCM0OCTB0Y46VQKOED575BNK6O	38	inj	20	0.3	1	0	Male	33	america	School up to the age of 18	Less than $12,500
3MGHRFQY2KOB6S78XG5YEKARQNA0YY	39	desc	50	0.5	1	0	Female	64	US	School up to the age of 18	Prefer not to disclose
3UL1O09SX9IGVJ7IJWIZZJASEWR09H	40	control	50	0.1	0	0	Female	30	United States	University degree	$25,000 - $37,499
3SX4X51T8Z8VDR1OJVTT1ZO2LZNAOO	41	desc	50	0.2	0	0	Male	22	USA	University degree	$12,500 - $24,999
3CO05SML7U429RVMJLD46OHUN0UR0M	42	desc	20	0.5	1	0	Female	27	United States	University degree	$75,000 - $87,499
3Y3N5A7N4F8896EFMLSWCHH4TQAYM6	43	inj	50	0.5	1	0	Male	22	USA	University degree	$12,500 - $24,999
3UL1O09SX9IGVJ7IJWIZZJASEWR09H	44	inj	20	0.5	1	0	Male	36	USA	School up to the age of 18	$12,500 - $24,999
375VMB7D4IIJFCTX5A7Q730MUTKDIX	45	inj	50	0.5	1	0	Male	34	USA	School up to the age of 18	$12,500 - $24,999
3DTJ4WT8BCEA28W7196WDGLXQINZE9	46	inj	50	0.5	1	0	Female	21	USA	Some university no degree	$37,500 - $49,999
3UUIU9GZC44EKDUFKGOBNYE3ST25TY	47	inj	50	0	0	1	Male	58	USA	Some university no degree	Less than $12,500
3TD33TP5DK1BUXCFFQO7VFO3E04ABK	48	desc	50	0.6	1	0	Female	53	USA	Some university no degree	$12,500 - $24,999
3UL1O09SX9IGVJ7IJWIZZJASEWR09H	49	desc	50	0.7	1	0	Male	29	united states	Some university no degree	$25,000 - $37,499
3UYRNV2KISYZCI8XLI92QJI251IN8I	50	inj	50	0.5	1	0	Female	41	USA	Some university no degree	$12,500 - $24,999
3L55D8AUF9WV0K2O9WYI9LCSZC6YCO	51	inj	50	0.5	1	0	Female	0	USA	University degree	$25,000 - $37,499
3UL1O09SX9IGVJ7IJWIZZJASEWR09H	52	inj	20	0.4	1	0	Male	29	USA	University degree	$75,000 - $87,499
3UL1O09SX9IGVJ7IJWIZZJASEWR09H	53	desc	50	0.1	0	0	Male	29	US	University degree	$12,500 - $24,999
3EPG8DX9LJPGSL183ZFRIOD63QH5PT	54	inj	50	0.4	0	0	Female	24	USA	University degree	$25,000 - $37,499
3ZVPAMTJWM2ZKV67XN27RG4AUHKGRF	55	desc	20	0.5	1	0	Male	28	United States	University degree	Less than $12,500
3VJ4PFXFJ26QQWLLFH5205GR3LAAU0	56	desc	20	0.5	1	0	Female	37	USA	School up to the age of 18	$25,000 - $37,499
3UL1O09SX9IGVJ7IJWIZZJASEWR09H	57	inj	50	0.5	1	0	Female	51	United States	Some university no degree	Less than $12,500
3UL1O09SX9IGVJ7IJWIZZJASEWR09H	58	inj	20	0	0	1	Female	28	usa	Graduate degree (Masters, Doctorate, etc.)	$25,000 - $37,499
379OL9DBSRDT2MVLXCOR7VBKTR49YJ	59	control	50	0.5	1	0	Male	24	USA	School up to the age of 18	Less than $12,500
32ZCLEW0BYJOZKGTS1JLJYWBLRCJPT	60	inj	50	0.5	1	0	Female	22	USA	Some university no degree	Less than $12,500
3KTZHH2ONHETU0NX9HU2D4T20B7M8G	61	inj	50	0.3	0	0	Male	24	US	Graduate degree (Masters, Doctorate, etc.)	$25,000 - $37,499
3FCO4VKOZ3CRIYQ1IEEDMWSYGPC7ER	62	control	20	0	0	1	Male	32	us	Some university no degree	$62,500 - $74,999
3UL1O09SX9IGVJ7IJWIZZJASEWR09H	63	control	50	0.3	0	0	Male	47	United States	Graduate degree (Masters, Doctorate, etc.)	$25,000 - $37,499
382GHPVPHRQRPDSLRWZA0T4RYYV43C	64	desc	50	0.5	1	0	Female	27	USA	University degree	$25,000 - $37,499
3BKZLF990YYZULC7EEZDTQ193R7QYL	65	control	20	0	0	1	Male	21	usa	Some university no degree	Less than $12,500
3HJ1EVZS2NIYQJUJ28VN8MF1QCG3RV	66	control	20	0.5	1	0	Male	26	United States	Graduate degree (Masters, Doctorate, etc.)	Less than $12,500
3UL1O09SX9IGVJ7IJWIZZJASEWR09H	67	control	50	0.5	1	0	Male	29	USA	Some university no degree	$12,500 - $24,999
34KYK9TV2Q7FUTY9WQAYGFI906ABSG	68	desc	50	0.4	0	0	*	0		Please select...	Please select...
3RTFSSG7T75KEJ1U789TR7HZIDKWL3	69	desc	20	0.2	1	0	Female	27	US	Some university no degree	$25,000 - $37,499
3UL1O09SX9IGVJ7IJWIZZJASEWR09H	70	inj	50	0.5	1	0	Female	27	USA	Some university no degree	$25,000 - $37,499
3NSCTNUR2YM95HV6EGXUSTOB44I5AE	71	inj	20	0.5	1	0	Male	18	USA	School up to the age of 18	$75,000 - $87,499
37SOB9Z0SRWNNLZ6XOYRMA62KKQ3L4	72	desc	50	0.5	1	0	Female	52	usa	University degree	$25,000 - $37,499
3UL1O09SX9IGVJ7IJWIZZJASEWR09H	73	inj	50	0.5	1	0	Male	21	United States	Some university no degree	$50,000 - $62,499
3UL1O09SX9IGVJ7IJWIZZJASEWR09H	74	desc	20	0	0	1	Female	31	USA	Please select...	$50,000 - $62,499
3UL1O09SX9IGVJ7IJWIZZJASEWR09H	75	control	20	0.5	1	0	Female	48	usa	Graduate degree (Masters, Doctorate, etc.)	Prefer not to disclose
3UL1O09SX9IGVJ7IJWIZZJASEWR09H	76	desc	20	0.4	1	0	Female	48	United States	Graduate degree (Masters, Doctorate, etc.)	$100,000 or More
3LB1BGHFL1VCM14ZVIT8YVCWNY6TY2	77	control	50	0.4	0	0	Male	18	USA	Some university no degree	Less than $12,500
37ZQELHEQZXEX7A1FJJLV1JXP67NM6	78	control	50	0	0	1	Male	28	United States	Some university no degree	$25,000 - $37,499
371QPA24C1NFWVTWJTMZK81MGDXT14	79	desc	50	0.5	1	0	Male	55	USA	School up to the age of 18	Less than $12,500
33NOQL7T9NYTT7MGO6KWL6PBFFQZ8B	80	inj	20	0.5	1	0	Male	34	US	University degree	$25,000 - $37,499
3NCN4N1H1FGIEG64OUTCHL83D73NBH	81	inj	20	0.2	1	0	Male	29	usa	University degree	$12,500 - $24,999
3SR6AEG6W4SMHSD4VOCJKC98C4BYHX	82	desc	50	0.5	1	0	Female	32	USA	University degree	Less than $12,500
3UL1O09SX9IGVJ7IJWIZZJASEWR09H	83	desc	20	0.5	1	0	Female	20	United States	School up to the age of 18	Less than $12,500
3UL1O09SX9IGVJ7IJWIZZJASEWR09H	84	control	50	0.2	0	0	Female	22	US	University degree	Less than $12,500
30F94FBDNQJG9TBOLQFOQKEV2PPTBO	85	desc	20	0.5	1	0	Female	67	USA	School up to the age of 18	$37,500 - $49,999
3UL1O09SX9IGVJ7IJWIZZJASEWR09H	86	desc	20	0.5	1	0	Male	24	United States	Graduate degree (Masters, Doctorate, etc.)	$12,500 - $24,999
3UL1O09SX9IGVJ7IJWIZZJASEWR09H	87	control	50	0.5	1	0	Male	23	USA	University degree	$37,500 - $49,999
31J7RYECZKPRDILRAKK8YHR5M0C1LA	88	desc	20	0	0	1	Male	43	USA	University degree	$75,000 - $87,499
3MYASTQBG6AWWAHGIICZG5R8L31QDD	89	control	50	0.5	1	0	Male	36	United States	School up to the age of 18	Less than $12,500
3HRWUH63QT1GP0PVNK2ZEZ8B3BG5NX	90	desc	20	0.5	1	0	Male	21	US	Some university no degree	Less than $12,500
3UL1O09SX9IGVJ7IJWIZZJASEWR09H	91	control	20	0.2	1	0	Male	41	USA	Some university no degree	$25,000 - $37,499
301KG0KX9BKWG7KX235OB883XPGH2Z	92	control	20	0.5	1	0	Male	29	US	Graduate degree (Masters, Doctorate, etc.)	$75,000 - $87,499
3UL1O09SX9IGVJ7IJWIZZJASEWR09H	93	inj	20	0.5	1	0	Male	28	Canada	University degree	$12,500 - $24,999
3UL1O09SX9IGVJ7IJWIZZJASEWR09H	94	inj	50	0.2	0	0	Female	27	United States	Some university no degree	$25,000 - $37,499
3EAWOID6MSWU2YC3S5IE7L6X867V0J	95	desc	20	0	0	1	Male	26	usa	Some university no degree	$37,500 - $49,999
3XAOZ9UYRYQ24F142PS4F3QZW6YQ1N	96	desc	20	0.5	1	0	Female	51	USA	University degree	Less than $12,500
3UL1O09SX9IGVJ7IJWIZZJASEWR09H	97	inj	20	0.5	1	0	Female	18	United States of America	Some university no degree	Less than $12,500
3UL1O09SX9IGVJ7IJWIZZJASEWR09H	98	inj	50	0.5	1	0	Female	35	USA	University degree	$12,500 - $24,999
3PN6H8C9R3P49UAZTMFDQ5C3HLGDAU	99	inj	20	0.2	1	0	Male	29	US	Graduate degree (Masters, Doctorate, etc.)	$50,000 - $62,499
3JUDR1D0D5Q9T0J0LTSIKM04OCD2QH	100	desc	50	0.6	1	0	Female	24	USA	University degree	Less than $12,500
3566S7OX5CISYXWP6QJYFC94RG7171	101	inj	50	0	0	1	Male	28	usa	University degree	$37,500 - $49,999
3MJ28H2Y1D7Y7LP7OZ2CTO8GTLL5OC	102	inj	50	0.5	1	0	Male	33	USA	Graduate degree (Masters, Doctorate, etc.)	$62,500 - $74,999
3UL1O09SX9IGVJ7IJWIZZJASEWR09H	103	control	50	0	0	1	Female	53	US	University degree	$37,500 - $49,999
3IZVJEBJ69J6PT3SVRNY1STK9KZZ6O	104	inj	50	0	0	1	Female	29	usa	Some university no degree	Less than $12,500
3UL1O09SX9IGVJ7IJWIZZJASEWR09H	105	control	20	0.5	1	0	Female	42	USA	University degree	$25,000 - $37,499
3UL1O09SX9IGVJ7IJWIZZJASEWR09H	106	control	20	0.5	1	0	Male	25	usa	School up to the age of 18	$12,500 - $24,999
3UL1O09SX9IGVJ7IJWIZZJASEWR09H	107	control	20	0.5	1	0	Male	28	US	University degree	$25,000 - $37,499
3BAKUKE49GB2GGG4F4H4KT04SS11R0	108	inj	50	0	0	1	Male	27	USA	University degree	$62,500 - $74,999
3UL1O09SX9IGVJ7IJWIZZJASEWR09H	109	control	20	0.5	1	0	Male	31	usa	Some university no degree	Less than $12,500
3UL1O09SX9IGVJ7IJWIZZJASEWR09H	110	control	20	0.5	1	0	Male	27	USA	University degree	$25,000 - $37,499
373L46LKP65NOTJDF9EDNHACRH7KJU	111	inj	20	0.5	1	0	Female	30	USA	Some university no degree	$25,000 - $37,499
3WGZLY9VCGLQQ6HKWOVZUE68RXG8DL	112	desc	20	0.5	1	0	Male	47	USA	University degree	$12,500 - $24,999
3SSN80MU8BNOJDO2WDTEEQIR2FKXKT	113	control	20	0	0	1	Male	22	USA	Some university no degree	$25,000 - $37,499
3UL1O09SX9IGVJ7IJWIZZJASEWR09H	114	desc	50	0	0	1	Male	21	USA	Some university no degree	$100,000 or More
32TZXEA1OKJVFAE64SLRC0PU0EH41K	115	inj	20	0.3	1	0	Female	51	usa	University degree	Prefer not to disclose
3C8QQOM6JO02DOHPIR5EQG8R32MILI	116	inj	20	0.5	1	0	Male	18	USA	Some university no degree	Less than $12,500
3UL1O09SX9IGVJ7IJWIZZJASEWR09H	117	control	50	0.5	1	0	Female	46	USA	Some university no degree	$25,000 - $37,499
3UL1O09SX9IGVJ7IJWIZZJASEWR09H	118	desc	50	0.1	0	0	Male	21	usa	Some university no degree	Less than $12,500
3ROUCZ907ETKFVVPTEYB2U87AGROO1	119	desc	20	0	0	1	Male	38	USA	Some university no degree	$50,000 - $62,499
3UL1O09SX9IGVJ7IJWIZZJASEWR09H	120	desc	50	0	0	1	Male	22	USA	University degree	Less than $12,500
3PKJ68EHDMVWM3I59OBGAPUKZ03HJN	121	control	50	0.5	1	0	Male	21	USA	School up to the age of 18	$37,500 - $49,999
3QO7EE372NM3HDJW4MLTLF38IIPBQR	122	inj	20	0	0	1	Female	34	usa	Some university no degree	$50,000 - $62,499
3O2Y2UIUCPT7JRXHWJNS8JIKYAQKFR	123	desc	20	0.5	1	0	Male	24	US	University degree	Less than $12,500
3UL1O09SX9IGVJ7IJWIZZJASEWR09H	124	control	20	0	0	1	Female	27	usa	University degree	$100,000 or More
3PUOXASB562T7C5QTYQAL2KMZL89ZA	125	control	20	0.3	1	0	Male	25	USA	University degree	$37,500 - $49,999
3T6SSHJUZE90NN9JXO81Y0GZMYSII4	126	inj	20	0	0	1	Female	23	USA	Some university no degree	$12,500 - $24,999
368IUKXGA47CBP1M8IPWAUR6ZLSP6T	127	control	50	0.3	0	0	Female	37	USA	Some university no degree	$25,000 - $37,499
3SU800BH85RIDCS24D2OQ5VW73WQUN	128	desc	50	0	0	1	Male	35	usa	School up to the age of 18	$25,000 - $37,499
3S1L4CQSFW417EOVKSA3E5FOTYWFA7	129	desc	50	0	0	1	Male	41	USA	University degree	$50,000 - $62,499
3YCT0L9OML8HV2N6ZGF77AI3HVONSH	130	desc	20	0.5	1	0	Male	35	USA	School up to the age of 18	$37,500 - $49,999
3M0556243RJ8RXIKTWF80BZOS5UFNQ	131	desc	20	0	0	1	Male	26	USA	University degree	$50,000 - $62,499
3EHIMLB7F6Y72MMMIKEPLZL6JP8H82	132	desc	20	0.2	1	0	Male	19	USA	School up to the age of 18	$25,000 - $37,499
32204AGAAABMV1S41IQDDC2478LGHH	133	inj	50	0.5	1	0	Male	34	US	University degree	$12,500 - $24,999
3UL1O09SX9IGVJ7IJWIZZJASEWR09H	134	inj	50	0.5	1	0	Female	23	United States	University degree	$25,000 - $37,499
3UL1O09SX9IGVJ7IJWIZZJASEWR09H	135	control	20	0.1	0	0	Female	34	0	University degree	$37,500 - $49,999
3UL1O09SX9IGVJ7IJWIZZJASEWR09H	136	inj	50	0	0	1	Female	36	USA	Some university no degree	Less than $12,500
3XEIP58NLZMO8E6ZIVT0QBBHZFOZLW	137	control	20	0.5	1	0	Female	0	0	University degree	$25,000 - $37,499
3UL1O09SX9IGVJ7IJWIZZJASEWR09H	138	desc	20	0.5	1	0	Female	29	United States	Graduate degree (Masters, Doctorate, etc.)	$50,000 - $62,499
3Q2T3FD0OM77T3HRX0Z6MNLRKPG3M6	139	desc	50	0.4	0	0	Female	29	United States	University degree	$25,000 - $37,499
3KVQ0UJWPWK6CUY9FLTMAIL2WNL5WP	140	desc	20	1	1	0	Female	64	US	University degree	$12,500 - $24,999
3R0WOCG21L8OO3OXZRW4Q6OXOO7UDM	141	control	50	0	0	1	Male	23	USA	Some university no degree	$25,000 - $37,499
3UL1O09SX9IGVJ7IJWIZZJASEWR09H	142	control	50	0	0	1	Female	21	u.s	Some university no degree	$25,000 - $37,499
3UL1O09SX9IGVJ7IJWIZZJASEWR09H	143	control	50	0	0	1	Male	26	USA	Some university no degree	$12,500 - $24,999
3UL1O09SX9IGVJ7IJWIZZJASEWR09H	144	desc	20	0.5	1	0	*	22	USA	University degree	$25,000 - $37,499
3UL1O09SX9IGVJ7IJWIZZJASEWR09H	145	control	20	0.5	1	0	Male	26	USA	University degree	$37,500 - $49,999
3UL1O09SX9IGVJ7IJWIZZJASEWR09H	146	control	20	0.4	1	0	Male	21	United States	Some university no degree	$12,500 - $24,999
3SX4X51T8Z8VDR1OJVTT1ZO2LZMAON	147	desc	50	0.4	0	0	Female	25	US	University degree	Prefer not to disclose
371Q3BEXDG8BCR1P24Q12XPCR9XSZ4	148	inj	50	0	0	1	Male	33	USA	University degree	$50,000 - $62,499
3UL1O09SX9IGVJ7IJWIZZJASEWR09H	149	desc	20	0	0	1	Male	27	USA	Graduate degree (Masters, Doctorate, etc.)	$50,000 - $62,499
3SV8KD29L3RDO8OHXVHZBBY2AFJZKT	150	desc	50	0	0	1	Male	34	United States of America	University degree	$50,000 - $62,499
3DWNFENNE2U2ARUAUHRXG0LGUVHJ43	151	desc	20	0.5	1	0	Female	20	United States	Some university no degree	Less than $12,500
3OCZWXS7ZN6Q10MAB7MK174MYGG5LV	152	control	20	0.4	1	0	Male	25	United States	Some university no degree	$50,000 - $62,499
3UL1O09SX9IGVJ7IJWIZZJASEWR09H	153	desc	50	0.1	0	0	Female	21	USA	University degree	$25,000 - $37,499
3UL1O09SX9IGVJ7IJWIZZJASEWR09H	154	desc	20	0.5	1	0	Female	30	USA	Graduate degree (Masters, Doctorate, etc.)	$62,500 - $74,999
3G4VVJO6PYFJA4MBAMJXKDWO0GBPKX	155	desc	50	0.1	0	0	Male	35	0	University degree	Less than $12,500
3UL1O09SX9IGVJ7IJWIZZJASEWR09H	156	control	50	0.3	0	0	Male	29	USA	University degree	$62,500 - $74,999
3UL1O09SX9IGVJ7IJWIZZJASEWR09H	157	control	50	0.2	0	0	Female	26	United States	Some university no degree	Less than $12,500
3TCFMTM8HDNLCWZJ0E23JLSWG0M12M	158	desc	20	0.5	1	0	Male	25	US	Some university no degree	$12,500 - $24,999
3UL1O09SX9IGVJ7IJWIZZJASEWR09H	159	control	20	1	1	0	Female	34	usa	University degree	$75,000 - $87,499
3UL1O09SX9IGVJ7IJWIZZJASEWR09H	160	control	50	0	0	1	Female	71	USA	Graduate degree (Masters, Doctorate, etc.)	$100,000 or More
34D9ZRXCYQTABJTHQCA2L4Y3IOPSA2	161	inj	50	0.5	1	0	Female	28	USA	Some university no degree	$50,000 - $62,499
3HUR21WDDTOJ3IDJ0SU5NYX20UUXYP	162	control	50	0	0	1	Male	19	USA	Some university no degree	Less than $12,500
3UL1O09SX9IGVJ7IJWIZZJASEWR09H	163	inj	20	0.5	1	0	Female	21	United States	Some university no degree	$25,000 - $37,499
3H5TOKO3D8IQMWF3AYX87WGB8PX46I	164	inj	20	0.5	1	0	Male	22	United States of America	School up to the age of 18	Less than $12,500
386659BNTKGEGMW5LRYP0XZHJ22102	165	desc	50	0.5	1	0	Male	34	United States of America	University degree	$87,500 - $99,999
3HY86PZXPXHD7CBZTYX4LM1LD3AE1Z	166	control	20	0	0	1	Male	23	USA	University degree	$87,500 - $99,999
3UL1O09SX9IGVJ7IJWIZZJASEWR09H	167	desc	50	0.4	0	0	Male	27	USA	University degree	$50,000 - $62,499
3UL1O09SX9IGVJ7IJWIZZJASEWR09H	168	inj	20	0.3	1	0	Female	28	USA	University degree	$12,500 - $24,999
3ZICQFRS30H8D3N3XWK9YQMFEOWZZF	169	control	50	0	0	1	Male	28	United States	University degree	$50,000 - $62,499
3UL1O09SX9IGVJ7IJWIZZJASEWR09H	170	desc	50	0	0	1	Male	26	USA	Some university no degree	$50,000 - $62,499
3UL1O09SX9IGVJ7IJWIZZJASEWR09H	171	control	20	0.5	1	0	Male	31	USA	University degree	Less than $12,500
3SBX2M1TKCMJWEYNP7B6D1X28QA4QG	172	desc	50	0.5	1	0	Female	30	USA	School up to the age of 18	$37,500 - $49,999
3T2EL38U0LJAUGMX9IDBACU01LDQXF	173	control	20	0.1	0	0	Female	26	USA	Some university no degree	$12,500 - $24,999
3HY86PZXPXHD7CBZTYX4LM1LD3C1EO	174	inj	50	0.5	1	0	Male	27	United States	University degree	$50,000 - $62,499
3UL1O09SX9IGVJ7IJWIZZJASEWR09H	175	control	50	0.5	1	0	Female	37	USA	School up to the age of 18	$12,500 - $24,999
36U4VBVNQNCIPD72HSROVV513PXURR	176	desc	20	0.5	1	0	Female	22	USA	University degree	$12,500 - $24,999
3NZ1E5QA6Y0EOR0YKUXQN48HMM2B5E	177	control	20	0.5	1	0	Female	20	United States	Some university no degree	Less than $12,500
3I01FDIL6L7F4RFVG7MYKNT55XND2M	178	inj	20	0.2	1	0	Female	26	United States	University degree	$25,000 - $37,499
3UL1O09SX9IGVJ7IJWIZZJASEWR09H	179	inj	20	0.5	1	0	Male	55	usa	Some university no degree	$62,500 - $74,999
32XN26MTXYIR6T09E1G8KC8VH860L6	180	control	50	0.2	0	0	Male	32	United States	Some university no degree	$25,000 - $37,499
3P888QFVX2TN07858RQFRZ37PH8OQ8	181	control	20	0.5	1	0	Female	31	United States of America	University degree	$50,000 - $62,499
33KMQD9OFID69JBRV607GM0HU27774	182	control	50	0.1	0	0	Male	19	United States of America	Some university no degree	Less than $12,500
3PA41K45VM3VFPFRRSUOG8R2UWCP7S	183	inj	50	0.6	1	0	Female	23	United States of America	University degree	$37,500 - $49,999
3UL1O09SX9IGVJ7IJWIZZJASEWR09H	184	desc	50	0.5	1	0	*	0		Please select...	Please select...
3UL1O09SX9IGVJ7IJWIZZJASEWR09H	185	inj	50	0.4	0	0	Male	23	United States	Graduate degree (Masters, Doctorate, etc.)	$75,000 - $87,499
3UL1O09SX9IGVJ7IJWIZZJASEWR09H	186	inj	50	0.5	1	0	Male	23	US	University degree	$25,000 - $37,499
3UL1O09SX9IGVJ7IJWIZZJASEWR09H	187	inj	20	0.5	1	0	Male	26	US	Some university no degree	Prefer not to disclose
3XBYQ44Z6O38XW9ZGHBKDYRGCQ6TW3	188	desc	50	0.5	1	0	Male	27	USA	Graduate degree (Masters, Doctorate, etc.)	$50,000 - $62,499
3UL1O09SX9IGVJ7IJWIZZJASEWR09H	189	desc	50	0.5	1	0	Female	48	USA	Graduate degree (Masters, Doctorate, etc.)	Prefer not to disclose
3EPG8DX9LJPGSL183ZFRIOD63QHP5D	190	desc	50	0.5	1	0	Male	28	united states	School up the age of 16	$25,000 - $37,499
3VP28W7DUMJ28MW3WKQ2VY6X2J3FZ8	191	control	50	0.5	1	0	Male	25	USA	University degree	$25,000 - $37,499
3LOJFQ4BOWEAL7JL5DS2KJFZMXADK9	192	control	20	0.5	1	0	Male	19	US	Some university no degree	$50,000 - $62,499
3UL1O09SX9IGVJ7IJWIZZJASEWR09H	193	desc	50	0.5	1	0	Female	22	US	School up to the age of 18	Prefer not to disclose
3W5PY7V3UO6I8Y8UJOF4WPPNPWFYJ2	194	control	50	0.5	1	0	Male	35	USA	University degree	$100,000 or More
3VGZ74AYTFFVETHOFQCC2L5OUGHCG5	195	control	20	0.5	1	0	Male	19	USA	Some university no degree	Less than $12,500
3OPLMF3EU4MURPSGF7I6VO48P1GNL3	196	inj	20	0.2	1	0	Female	51	usa	Some university no degree	Prefer not to disclose
35F6NGNVM7IT7H8Y8938LISZJZXT71	197	desc	50	0.5	1	0	Female	22	US	Some university no degree	Less than $12,500
3XJOUITW8TQ3DZDD48CEL99UOPPQTW	198	desc	50	0.5	1	0	Female	26	USA	University degree	$62,500 - $74,999
3VDVA3ILICEBRQ7QZTNSLPMXQJQG1J	199	desc	20	0.5	1	0	Female	65	US	University degree	$87,500 - $99,999
3B6F54KMR1BEHVGHUTH9A350EUJS1E	200	desc	50	0.5	1	0	Male	18	USA	School up to the age of 18	Less than $12,500
32CAVSKPCDOUW88LJYC9P4NOZR51U4	201	desc	20	0.2	1	0	Male	19	USA	Some university no degree	Less than $12,500
31ODACBENTE2YZ0YF87OB4D8M6BSQ9	202	desc	50	0.5	1	0	Male	30	United States	Some university no degree	Less than $12,500
3L21G7IH46VBDHSQTZ9YSPT1VFG1Y2	203	control	50	0.5	1	0	Male	20	United States	Some university no degree	$25,000 - $37,499
3YCT0L9OML8HV2N6ZGF77AI3HVPNSI	204	inj	50	0.5	1	0	Female	32	USA	University degree	$12,500 - $24,999
33NOQL7T9NYTT7MGO6KWL6PBFFP8ZJ	205	inj	20	0.2	1	0	Female	21	United States	Some university no degree	$37,500 - $49,999
3UL1O09SX9IGVJ7IJWIZZJASEWR09H	206	inj	50	0	0	1	Male	25	USA	University degree	$62,500 - $74,999
3HJ1EVZS2NIYQJUJ28VN8MF1QCER3H	207	desc	50	0.3	0	0	Female	28	United States	Some university no degree	Less than $12,500
3MIVREZQVGX4AGNQAZYMKIMY5CYKQK	208	control	50	0.5	1	0	Female	28	USA	Some university no degree	Less than $12,500
3UL1O09SX9IGVJ7IJWIZZJASEWR09H	209	desc	20	0.5	1	0	Female	23	usa	University degree	$25,000 - $37,499
31HLTCK4BKURD2NO677HSDTDFNXVGN	210	control	20	0.4	1	0	Female	21	United States	Some university no degree	Less than $12,500
3GKAWYFRAOSBWYG1I5XAG01YG7FDP9	211	inj	20	0.5	1	0	Male	36	USA	Some university no degree	$37,500 - $49,999
31KSVEGZ33RVHHW7CS6PDJQYO59WRT	212	inj	20	0.2	1	0	Male	29	USA	University degree	$62,500 - $74,999
3UL1O09SX9IGVJ7IJWIZZJASEWR09H	213	control	50	0.5	1	0	Female	32	US	University degree	$62,500 - $74,999
3S8A4GJRD22PG9YIUUYVGMGOL9TV6K	214	desc	50	0.2	0	0	Female	20	United States	Some university no degree	Prefer not to disclose
3L55D8AUF9WV0K2O9WYI9LCSZC7YCP	215	control	20	0.5	1	0	Female	60	USA	University degree	Less than $12,500
362E9TQF2GPMRW3O708YDO3J7L1GIB	216	inj	50	0	0	1	Male	58	USA	Some university no degree	Less than $12,500
3WRBLBQ2GQ7BK1M83AJS7K3NLRJG0F	217	control	50	0	0	1	*	0		Please select...	Please select...
3UL1O09SX9IGVJ7IJWIZZJASEWR09H	218	desc	50	0.1	0	0	Male	18	USA	School up to the age of 18	Less than $12,500
3AJA9FLWSBXGDW7TWG2GV337660FIA	219	control	20	0	0	1	Male	23	USA	University degree	$37,500 - $49,999
32W3UF2EZNKF2DO4KPABTW8L4B84CA	220	control	50	0	0	1	Male	32	U.S.A	School up to the age of 18	$25,000 - $37,499
3VDVA3ILICEBRQ7QZTNSLPMXQJR1G5	221	inj	20	0	0	1	*	45	USA	University degree	$100,000 or More
3OJX0UFJ0Y6CLDBGNBR24A57X3T9UL	222	desc	50	0	0	1	Male	19	United States	Some university no degree	Less than $12,500
3UL1O09SX9IGVJ7IJWIZZJASEWR09H	223	control	50	0	0	1	Male	20	USA	School up to the age of 18	Less than $12,500
3UL1O09SX9IGVJ7IJWIZZJASEWR09H	224	inj	20	0.5	1	0	Female	42	us	University degree	$25,000 - $37,499
3YKP7CX6G1ETBVEH8NCNLOMDDSYB7U	225	desc	20	0.5	1	0	Male	22	USA	University degree	$12,500 - $24,999
3909MD9T2YG4XR570XCPAO5FEDTEF0	226	desc	50	0	0	1	Male	32	USA	School up to the age of 18	$100,000 or More
3AJA9FLWSBXGDW7TWG2GV337661IFE	227	control	20	0.5	1	0	Female	33	USA	Graduate degree (Masters, Doctorate, etc.)	$75,000 - $87,499
3UL1O09SX9IGVJ7IJWIZZJASEWR09H	228	desc	20	0	0	1	Male	23	US	University degree	Prefer not to disclose
3QE4DGPGBQASJP49MB6UJNT023ZG4V	229	control	50	0.5	1	0	Female	28	USA	Some university no degree	$25,000 - $37,499
3UL1O09SX9IGVJ7IJWIZZJASEWR09H	230	control	20	0.5	1	0	Female	23	USA	School up to the age of 18	Less than $12,500
3UL1O09SX9IGVJ7IJWIZZJASEWR09H	231	inj	20	0.4	1	0	Female	25	USA	University degree	$75,000 - $87,499
37Y5RYYI0O4M7W1A1M2G5C91J9XXSA	232	desc	50	0.1	0	0	Male	28	U.S.A	School up to the age of 18	Less than $12,500
3W1K7D6QSAGCV5KNRI46C8FCNLBBZM	233	desc	20	0	0	1	Female	25	USA	University degree	$50,000 - $62,499
3AJA9FLWSBXGDW7TWG2GV337661FIB	234	control	20	0.5	1	0	Male	27	USA	University degree	$25,000 - $37,499
3DA79LNS58UB6Y7B6X0I81GJEXD3T8	235	desc	20	0	0	1	Male	37	USA	School up to the age of 18	$12,500 - $24,999
3UL1O09SX9IGVJ7IJWIZZJASEWR09H	236	control	50	0.2	0	0	Female	23	USA	Graduate degree (Masters, Doctorate, etc.)	$37,500 - $49,999
3XAOZ9UYRYQ24F142PS4F3QZW601Q0	237	desc	20	0.5	1	0	Male	42	USA	Some university no degree	$62,500 - $74,999
3JMQI2OLFY4BTD4O2QKICBW3GSFDNE	238	inj	20	0.5	1	0	Female	25	America	University degree	Less than $12,500
3UL1O09SX9IGVJ7IJWIZZJASEWR09H	239	desc	20	0.2	1	0	Male	47	usa	Some university no degree	$25,000 - $37,499
3UL1O09SX9IGVJ7IJWIZZJASEWR09H	240	desc	50	0.5	1	0	Male	58	USA	University degree	$25,000 - $37,499
3ACRLU860MDEKATRVVQTRYEUZF1BEF	241	desc	20	0.5	1	0	Female	22	us	University degree	Less than $12,500
3UL1O09SX9IGVJ7IJWIZZJASEWR09H	242	inj	20	0	0	1	Male	21	USA	Some university no degree	$25,000 - $37,499
3L21G7IH46VBDHSQTZ9YSPT1VFFY1Y	243	inj	20	0.2	1	0	Male	23	USA	Some university no degree	Less than $12,500
31MBOZ6PANQB0LVPQH9SFDAWQX3CLB	244	control	50	0.5	1	0	Male	37	US	Graduate degree (Masters, Doctorate, etc.)	$37,500 - $49,999
3KTCJ4SCVF0BJ03CAWLNYU6UM51M1W	245	control	50	0.5	1	0	Female	56	usa	Some university no degree	$37,500 - $49,999
35F6NGNVM7IT7H8Y8938LISZJZY7TG	246	inj	20	0	0	1	Male	21	usa	Some university no degree	Less than $12,500
389A2A304NHY3P631ON9HTI8NZSC02	247	desc	20	0	0	1	Female	31	United States	Some university no degree	$37,500 - $49,999
3GS542CVJUMV0YL1MAJUWYDRYM0953	248	desc	50	0.5	1	0	Male	40	USA	University degree	$50,000 - $62,499
3W0KKJIARQ8Y4CNUO5HMYR1YB6C8KX	249	desc	20	0.3	1	0	Male	27	us	Graduate degree (Masters, Doctorate, etc.)	$62,500 - $74,999
3KTZHH2ONHETU0NX9HU2D4T20B78M2	250	inj	50	0	0	1	Male	25	United States	University degree	Less than $12,500
306996CF6VJF09ZFJ7VEKEV0A6XB1W	251	desc	20	0.2	1	0	Female	20	0	Some university no degree	Prefer not to disclose
3UL1O09SX9IGVJ7IJWIZZJASEWR09H	252	control	20	0.5	1	0	Female	23	usa	Some university no degree	Less than $12,500
3TY2U1TEB69SD9DVXOE1M2AZCS6JJT	253	inj	50	0.5	1	0	Female	53	United States	Graduate degree (Masters, Doctorate, etc.)	$50,000 - $62,499
3XU80RHWHYFC79BPRA4TAYWXCYR44X	254	control	20	0	0	1	Female	31	USA	Graduate degree (Masters, Doctorate, etc.)	Less than $12,500
3UL1O09SX9IGVJ7IJWIZZJASEWR09H	255	control	20	0	0	1	Male	18	USA	School up to the age of 18	Less than $12,500
3URJ6VVYUOMGB2L7AUJ2OW22TPQO4Q	256	inj	20	0.5	1	0	Female	24	USA	University degree	$25,000 - $37,499
3ZLW647WAKUHMZDYNIGM7E7TEKZ23E	257	desc	20	0.1	0	0	Male	23	USA	University degree	$37,500 - $49,999
3D42WVSDH7U23WMY0YOJHRXVWPZYF0	258	desc	50	0.5	1	0	Female	26	USA	Graduate degree (Masters, Doctorate, etc.)	$37,500 - $49,999
35U0MRQMUI6F5F4MUQKPXM2F69NVO9	259	control	50	0.5	1	0	Male	29	US	Some university no degree	Less than $12,500
3WYZV0QBFICNQAK8Q0GLFNZ1FLBXB9	260	desc	50	0.1	0	0	Male	27	usa	School up to the age of 18	$25,000 - $37,499
3R15W654VCSFUM58VZANZIZDUC3QLT	261	inj	20	0	0	1	Male	22	United States	Some university no degree	$12,500 - $24,999
3UL1O09SX9IGVJ7IJWIZZJASEWR09H	262	control	50	0	0	1	Male	28	USA	University degree	$62,500 - $74,999
3J9UN9O9J2RLB3C9BG4V4XV3DJ00J3	263	inj	50	0.1	0	0	Male	31	USA	School up to the age of 18	$25,000 - $37,499
3UL1O09SX9IGVJ7IJWIZZJASEWR09H	264	inj	50	0	0	1	Male	26	USA	Graduate degree (Masters, Doctorate, etc.)	$87,500 - $99,999
31N9JPQXIOHS5T9QOM383WB18K7NHW	265	control	20	0.2	1	0	Female	30	USA	Graduate degree (Masters, Doctorate, etc.)	$12,500 - $24,999
36MUZ9VAE517Z7RB9RHZMO2U20DDEO	266	desc	50	0	0	1	Male	25	usa	University degree	$37,500 - $49,999
3UL1O09SX9IGVJ7IJWIZZJASEWR09H	267	control	50	0.5	1	0	Male	22	US	Some university no degree	Less than $12,500
3X7837UUACXGPEYOD5KCDY5UQMO6JC	268	control	20	0.5	1	0	Male	31	USA	Some university no degree	$37,500 - $49,999
3WGCNLZJKE78F6XZX3MKF4J0DRA1DU	269	desc	20	0	0	1	Male	23	USA	University degree	$50,000 - $62,499
3QREJ3J432WTJJ7DIUQQ3WN4V6CLKX	270	inj	50	0.5	1	0	Male	26	USA	University degree	$25,000 - $37,499
3NI0WFPPI8F9N8X2RXA6VTQYRDG603	271	inj	20	0.2	1	0	Male	32	USA	School up to the age of 18	Less than $12,500
3NCN4N1H1FGIEG64OUTCHL83D72NBG	272	desc	50	0.6	1	0	Female	28	united states	Some university no degree	$50,000 - $62,499
3UL1O09SX9IGVJ7IJWIZZJASEWR09H	273	inj	20	0	0	1	Female	27	United States	University degree	Prefer not to disclose
3KI0JD2ZU0HN5JXMCWVFA80LZRO766	274	control	50	0	0	1	Male	23	USA	Please select...	$12,500 - $24,999
33NOQL7T9NYTT7MGO6KWL6PBFFPZ8A	275	desc	20	0	0	1	Male	21	United states	University degree	$25,000 - $37,499
3UL1O09SX9IGVJ7IJWIZZJASEWR09H	276	control	50	0	0	1	Female	28	USA	University degree	Less than $12,500
3UL1O09SX9IGVJ7IJWIZZJASEWR09H	277	control	50	1	1	0	Male	32	USA	University degree	$50,000 - $62,499
3WKGUBL7SYL85HIAX23AWFY8YKN4LR	278	control	50	0.5	1	0	Male	28	united states	School up to the age of 18	$12,500 - $24,999
3ATYLI1PRS16EK4SD166UYRLBMHOJI	279	inj	20	0.5	1	0	Female	28	USA	University degree	Less than $12,500
3UL1O09SX9IGVJ7IJWIZZJASEWR09H	280	control	50	0	0	1	Male	19	USA	Some university no degree	Less than $12,500
385MDVINFBEEJTDU4NXGBS47EOFJWO	281	control	50	0	0	1	Male	31	usa	University degree	$50,000 - $62,499
3Y40HMYLL0H2M9TEQRXGKDRP46IXUQ	282	control	20	0.4	1	0	Female	0	USA	University degree	Prefer not to disclose
3R5OYNIC2B8IDNCY4VXPL4JKJT4PT5	283	desc	50	0.5	1	0	Female	24	USA	University degree	Less than $12,500
34F34TZU7VYS7DFNQ389NLOIAHL2JQ	284	control	50	0	0	1	Female	19	usa	Some university no degree	Less than $12,500
3XDJY5RK5RKBO7546GVBN2URBBF4UK	285	desc	50	0	0	1	Male	23	USA	School up to the age of 18	$25,000 - $37,499
3UL1O09SX9IGVJ7IJWIZZJASEWR09H	286	control	20	0	0	1	Female	22	USA	University degree	Less than $12,500
3SBX2M1TKCMJWEYNP7B6D1X28Q94QF	287	desc	50	0	0	1	Male	22	US	Some university no degree	Less than $12,500
36QZ6V1588CUQS7FWHRTL5AXPRISUF	288	control	20	0.5	1	0	Male	22	USA	University degree	$50,000 - $62,499
3UL1O09SX9IGVJ7IJWIZZJASEWR09H	289	inj	50	0	0	1	Male	24	USA	University degree	$25,000 - $37,499
3UL1O09SX9IGVJ7IJWIZZJASEWR09H	290	inj	20	0	0	1	Male	23	USA	Graduate degree (Masters, Doctorate, etc.)	Less than $12,500
3UL1O09SX9IGVJ7IJWIZZJASEWR09H	291	control	20	0.5	1	0	*	51		Some university no degree	$12,500 - $24,999
3UL1O09SX9IGVJ7IJWIZZJASEWR09H	292	desc	20	0	0	1	Male	41	usa	Graduate degree (Masters, Doctorate, etc.)	$75,000 - $87,499
3H781YYV6SHEGWN8VHHERSKG5M2ET9	293	inj	20	0.2	1	0	Male	30	USA	University degree	$50,000 - $62,499
3UL1O09SX9IGVJ7IJWIZZJASEWR09H	294	inj	50	0.5	1	0	Female	23	USA	University degree	$12,500 - $24,999
3UL1O09SX9IGVJ7IJWIZZJASEWR09H	295	inj	50	0.5	1	0	Male	30	USA	Graduate degree (Masters, Doctorate, etc.)	$87,500 - $99,999
3UL1O09SX9IGVJ7IJWIZZJASEWR09H	296	control	50	0	0	1	Female	23	USA	University degree	$25,000 - $37,499
3UL1O09SX9IGVJ7IJWIZZJASEWR09H	297	inj	50	0.5	1	0	Male	33	USA	University degree	$62,500 - $74,999
3XQ4XW3OD8BL6GYDDXHNFMF560XS2V	298	desc	50	0	0	1	Female	23	USA	University degree	Less than $12,500
3TL87MO8CLOI3XFZHJZTNJVZNAVFLP	299	desc	20	0.3	1	0	Female	56	United States	University degree	$37,500 - $49,999
3CZH926SIBDUZB8IGGG6JK8OPNKE4C	300	control	50	0	0	1	Female	25	United States	Please select...	$12,500 - $24,999
3W31J70BARV0GFD75HXR0DXH1XYCK8	301	inj	20	0.2	1	0	Male	29	USA	University degree	Less than $12,500
3ROUCZ907ETKFVVPTEYB2U87AGQOO0	302	desc	50	0	0	1	Female	48	US	Some university no degree	$25,000 - $37,499
3UL1O09SX9IGVJ7IJWIZZJASEWR09H	303	inj	50	0.5	1	0	Female	30	USA	Graduate degree (Masters, Doctorate, etc.)	$25,000 - $37,499
37NXA7GVSS57ZU1PHY4X55YLB4IVLS	304	desc	50	0	0	1	Male	31	US	University degree	$12,500 - $24,999
3UL1O09SX9IGVJ7IJWIZZJASEWR09H	305	inj	50	0.5	1	0	Male	57	USA	University degree	Less than $12,500
3UL1O09SX9IGVJ7IJWIZZJASEWR09H	306	control	20	0.5	1	0	Male	21	USA	Some university no degree	$37,500 - $49,999
33N1S8XHHLKBI72VPLBH6W2319K1ZT	307	desc	20	0.3	1	0	Male	43	USA	University degree	$87,500 - $99,999
3K3IX1W4S5QDYRDPYV68QZTSV4IPAJ	308	inj	50	0.4	0	0	Female	39	USA	Please select...	$25,000 - $37,499
3ZTE0JGGCDRJ66YM39PK7UEQL28OC4	309	desc	20	0.2	1	0	Female	26	USA	University degree	$25,000 - $37,499
3UL1O09SX9IGVJ7IJWIZZJASEWR09H	310	inj	20	0.5	1	0	Male	19	United States	Some university no degree	$25,000 - $37,499
3DFYDSXB2VZ1RPOP9NIFT4JAT84UJ0	311	desc	50	0.3	0	0	Female	54	USA	Some university no degree	Less than $12,500
304QEQWKZOJZCE36RTW0CTCPCDAO0A	312	desc	50	0.5	1	0	Male	24	USA	University degree	Less than $12,500
38VTL6WC49CA1ZT9UMBAVF6I7VLY5H	313	desc	20	0.1	0	0	Male	29	USA	Some university no degree	$25,000 - $37,499
3VI0PC2ZAXJ7949HU5L7L7Z0MKVXOE	314	inj	50	0.5	1	0	Female	24	United States	University degree	$37,500 - $49,999
3WRAAIUSBIYI70FGKMGPKCFVX3RXAF	315	inj	20	0.5	1	0	Male	30	United States	Graduate degree (Masters, Doctorate, etc.)	Less than $12,500
3OPLMF3EU4MURPSGF7I6VO48P1GLN1	316	inj	20	0.2	1	0	Female	29	usa	University degree	$37,500 - $49,999
3ZXNP4Z39QK5O40TZ01HZRIIPMC7LD	317	inj	20	0	0	1	Male	26	USA	Some university no degree	$12,500 - $24,999
37VE3DA4YTGQ4KKTLWYZC1B7RVUBHW	318	desc	50	0.5	1	0	Female	37	USA	University degree	$75,000 - $87,499
3UL1O09SX9IGVJ7IJWIZZJASEWR09H	319	inj	50	0.5	1	0	Male	33	usa	Some university no degree	$37,500 - $49,999
3O71U79SRAOBDK26NF07UVT3C5DMSF	320	control	50	0.4	0	0	Male	19	U.S.A.	Some university no degree	Less than $12,500
39WSF6KUV1KY34I0Z0VFXIET6EKOEW	321	control	50	0	0	1	Male	30	United States	University degree	$50,000 - $62,499
3UL1O09SX9IGVJ7IJWIZZJASEWR09H	322	inj	20	0.5	1	0	Male	29	USA	University degree	$62,500 - $74,999
3K3G488TR171SX2N3CUGIT3G8M35QK	323	control	50	0	0	1	Male	24	United States	University degree	$25,000 - $37,499
3I01FDIL6L7F4RFVG7MYKNT55XO2DC	324	inj	50	0.2	0	0	Male	26	usa	Prefer not to disclose	$37,500 - $49,999
3LCXHSGDLS5D1WAT6HCOHNOU33OESK	325	control	20	0	0	1	Female	26	USA	University degree	$25,000 - $37,499
3BFF0DJK8WBFQFSQWC1JG9OV6DASTN	326	control	50	0	0	1	Female	32	USA	University degree	Less than $12,500
3WUVMVA7OA27CVFVL44AHXV653PAZP	327	desc	50	0.6	1	0	Male	26	United States	University degree	$62,500 - $74,999
3V7ICJJAZ9FWS8WY6PEGIC23MQ7B49	328	desc	50	0	0	1	Male	22	United States	Some university no degree	$12,500 - $24,999
3HXK2V1N4JEIGBPMIXN6Q8W2IP4G20	329	desc	50	0.5	1	0	Male	28	USA	Some university no degree	$37,500 - $49,999
3UL1O09SX9IGVJ7IJWIZZJASEWR09H	330	inj	20	1	1	0	Male	27	USA	University degree	Less than $12,500
3MG8450X2N9XD0RN40NZQ05M279UPZ	331	inj	50	0.5	1	0	Female	25	USA	School up to the age of 18	Less than $12,500
3V7ICJJAZ9FWS8WY6PEGIC23MQ84B3	332	inj	20	0.5	1	0	Male	38	United States	Some university no degree	$12,500 - $24,999
3UL1O09SX9IGVJ7IJWIZZJASEWR09H	333	control	20	0	0	1	Female	33	United States	Some university no degree	$62,500 - $74,999
37J05LC5AWIFAND3NSSQJ4FM789DJ9	334	desc	20	0.5	1	0	Female	23	USA	University degree	Less than $12,500
3UL1O09SX9IGVJ7IJWIZZJASEWR09H	335	inj	20	0.5	1	0	*	0		Please select...	Please select...
3ZFRE2BDQ8DJ88NOWEWO15646OYXZG	336	desc	50	0.5	1	0	Male	28	USA	University degree	$50,000 - $62,499
3LN3BXKGCZU4SRNTWHCDEFCRMWYWGX	337	control	20	0.5	1	0	Female	27	United States	Some university no degree	$37,500 - $49,999
3HY86PZXPXHD7CBZTYX4LM1LD3BE10	338	control	50	0	0	1	Female	34	USA	Some university no degree	$37,500 - $49,999
33Q5P9PUSOLV5ACT5I01NSLU56BCZU	339	desc	50	0.3	0	0	Male	26	USA	University degree	$12,500 - $24,999
3UL1O09SX9IGVJ7IJWIZZJASEWR09H	340	control	20	0.4	1	0	Male	29	US	University degree	$25,000 - $37,499
3DQYSJDTYKALXDWS0RIBGV5MIIOXE9	341	desc	50	0	0	1	Male	29	USA	Some university no degree	$62,500 - $74,999
3P7QK0GJ3SKI7SKR8PBVBFC8TFYZ28	342	control	20	0.3	1	0	Female	27	US	University degree	Prefer not to disclose
3J94SKDEKHO73OYIYQOWIUWHP7ED5N	343	desc	20	0.5	1	0	Male	25	USA	Some university no degree	$50,000 - $62,499
3UL1O09SX9IGVJ7IJWIZZJASEWR09H	344	control	20	0.5	1	0	Female	24	United States	University degree	$75,000 - $87,499
3ZG552ORAL31Y8FH7SMSQ9ZC54RV23	345	inj	20	0.5	1	0	Male	33	United States	Some university no degree	Less than $12,500
3THR0FZ95OSC9ASSGMIJAD4DFBLLOG	346	control	50	0.3	0	0	Female	28	USA	University degree	$25,000 - $37,499
33NKDW9FFWH60FCE40CGQ75JX6DCXX	347	control	20	0.5	1	0	Male	18	USA	School up to the age of 18	Less than $12,500
3FI30CQHVJIA7V0CPD7VFAMHIHDB6U	348	desc	50	0.5	1	0	Female	33	United States	Some university no degree	$37,500 - $49,999
3ECKRY5B1PVMIDYTXSWNYVJPIBVIZ2	349	desc	50	0.5	1	0	Male	31	USA	University degree	$100,000 or More
3UL1O09SX9IGVJ7IJWIZZJASEWR09H	350	inj	50	0.5	1	0	Female	32	usa	Some university no degree	$50,000 - $62,499
3UL1O09SX9IGVJ7IJWIZZJASEWR09H	351	desc	50	0.5	1	0	Male	35	USA	University degree	$50,000 - $62,499
3WYZV0QBFICNQAK8Q0GLFNZ1FLDBXP	352	control	50	0.5	1	0	Male	21	United States	Some university no degree	Less than $12,500
3KLL7H3EGC05DYIZQDPZDD5EUN9VHL	353	control	50	0	0	1	Male	33	USA	University degree	$37,500 - $49,999
3UL1O09SX9IGVJ7IJWIZZJASEWR09H	354	control	20	0.4	1	0	Male	27	USA	Some university no degree	Less than $12,500
3IYI9285WRZ55V7PNWXFZYX4M8XJCF	355	desc	50	0.5	1	0	Male	35	USA	University degree	Less than $12,500
3UUSLRKAUK2MQSC1MJ3TGEADGDA7DX	356	desc	20	0.1	0	0	Male	25	united states	Some university no degree	$25,000 - $37,499
38VTL6WC49CA1ZT9UMBAVF6I7VK5YN	357	desc	20	0.5	1	0	Female	33	USA	University degree	$100,000 or More
374UMBUHN4OZJY3UZQBJ14KDKAPTCV	358	control	50	0.5	1	0	Male	30	USA	University degree	$25,000 - $37,499
3MJ28H2Y1D7Y7LP7OZ2CTO8GTLLO5V	359	desc	20	0.3	1	0	Male	28	US	Some university no degree	$50,000 - $62,499
3WPCIUYH1979OQ98ZM6ULA2V5A1DTF	360	inj	20	0.1	0	0	Female	19	United States	Some university no degree	Less than $12,500
3UL1O09SX9IGVJ7IJWIZZJASEWR09H	361	desc	50	0	0	1	Male	28	USA	University degree	$12,500 - $24,999
3P0I4CQYVX6SK44RK0PLJOLTDIPWOK	362	control	50	0.2	0	0	Female	34	US	School up to the age of 18	Less than $12,500
3EQVJH0T4ZKQ06EALIPKCVHTX2VHTT	363	control	50	0	0	1	Female	30	USA	University degree	$25,000 - $37,499
3UL1O09SX9IGVJ7IJWIZZJASEWR09H	364	desc	50	0.5	1	0	Male	24	USA	University degree	Less than $12,500
3Z56AA6EK3Z6QM49G2X4TQXBUGJ6MG	365	desc	50	0.5	1	0	Female	22	usa	Some university no degree	$25,000 - $37,499
3UL1O09SX9IGVJ7IJWIZZJASEWR09H	366	desc	20	0.5	1	0	Female	37	USA	University degree	$50,000 - $62,499
3WGZLY9VCGLQQ6HKWOVZUE68RXGD8Q	367	control	50	0.3	0	0	Male	22	USA	School up to the age of 18	$50,000 - $62,499
3UL1O09SX9IGVJ7IJWIZZJASEWR09H	368	desc	50	0.5	1	0	Female	25	united States	Some university no degree	$37,500 - $49,999
3L55D8AUF9WV0K2O9WYI9LCSZC6CY2	369	inj	50	0.5	1	0	Male	37	usa	Some university no degree	$62,500 - $74,999
3UL1O09SX9IGVJ7IJWIZZJASEWR09H	370	control	50	0	0	1	Male	26	USA	Some university no degree	$25,000 - $37,499
3UL1O09SX9IGVJ7IJWIZZJASEWR09H	371	desc	20	0.4	1	0	Male	27	United States	University degree	$37,500 - $49,999
3UL1O09SX9IGVJ7IJWIZZJASEWR09H	372	control	20	0	0	1	Male	49	USA	University degree	Prefer not to disclose
3XH7ZM9YX1TK5LJZJHWXZZINQ4OR9Y	373	control	50	0	0	1	Male	54	USA	Some university no degree	Prefer not to disclose
3R15W654VCSFUM58VZANZIZDUC3LQO	374	inj	50	0.4	0	0	Female	35	US	University degree	$37,500 - $49,999
3UL1O09SX9IGVJ7IJWIZZJASEWR09H	375	desc	20	0.5	1	0	Male	32	US	Some university no degree	$12,500 - $24,999
3UL1O09SX9IGVJ7IJWIZZJASEWR09H	376	inj	20	0.2	1	0	Male	26	USA	Some university no degree	$37,500 - $49,999
39AYGO6AFEJC84P9S3C465MBZ6SN6W	377	inj	20	0.5	1	0	Male	38	United States	Some university no degree	Less than $12,500
37SQU136V6NENBHNHA2PE2IROU7114	378	inj	50	0.3	0	0	Male	54	usa	Graduate degree (Masters, Doctorate, etc.)	$50,000 - $62,499
34OWYT6U3VG7CMGGTU2OL7HW386I9M	379	control	20	0.3	1	0	Female	24	United States	University degree	$12,500 - $24,999
3Y40HMYLL0H2M9TEQRXGKDRP46IUXN	380	inj	20	0.5	1	0	Male	38	United States	University degree	$37,500 - $49,999
31N9JPQXIOHS5T9QOM383WB18K8NHX	381	control	20	0	0	1	Male	25	United States	University degree	$37,500 - $49,999
38O9DZ0A61MGJI0G6KEKEHJDOB126K	382	control	50	0	0	1	Female	26	United States	University degree	Less than $12,500
3UL1O09SX9IGVJ7IJWIZZJASEWR09H	383	desc	20	0	0	1	Female	44	USA	Some university no degree	$75,000 - $87,499
3UL1O09SX9IGVJ7IJWIZZJASEWR09H	384	inj	50	0.5	1	0	Female	22	USA	Please select...	Less than $12,500
37OPIVELUT2LLAF1FIY3HQR19D9AH0	385	desc	50	0.5	1	0	Female	28	USA	University degree	$12,500 - $24,999
3UL1O09SX9IGVJ7IJWIZZJASEWR09H	386	control	20	0	0	1	Male	27	US	Prefer not to disclose	$37,500 - $49,999
3HRWUH63QT1GP0PVNK2ZEZ8B3BHN5G	387	inj	20	0.5	1	0	Male	27	USA	University degree	$25,000 - $37,499
3DW3BNF1GGHCKNH6N9VT00CFR4JV86	388	control	50	0.5	1	0	Male	24	Pakistan	University degree	$62,500 - $74,999
3BJKPTD2QBB3P0SDHN1EQZJZKBRTR0	389	desc	50	0.4	0	0	Male	24	US	University degree	Less than $12,500
3UL1O09SX9IGVJ7IJWIZZJASEWR09H	390	control	50	0	0	1	Male	31	usa	School up to the age of 18	$12,500 - $24,999
3UL1O09SX9IGVJ7IJWIZZJASEWR09H	391	desc	50	0.5	1	0	Female	27	USA	Graduate degree (Masters, Doctorate, etc.)	$12,500 - $24,999
3N5YJ55YXF2DV61CIGTGMAOXVPJNAN	392	inj	50	0.5	1	0	Male	22	USA	Some university no degree	Prefer not to disclose
3UL1O09SX9IGVJ7IJWIZZJASEWR09H	393	inj	20	0.2	1	0	Female	36	usa	University degree	$100,000 or More
3XDJY5RK5RKBO7546GVBN2URBBEU49	394	control	50	0.3	0	0	Male	29	United States	Graduate degree (Masters, Doctorate, etc.)	$50,000 - $62,499
3X878VYTIDHJOCQXDPYJ4EDYSQQ7F8	395	desc	50	0.5	1	0	Female	28	usa	University degree	$12,500 - $24,999
3SSN80MU8BNOJDO2WDTEEQIR2FLKXH	396	desc	50	0.5	1	0	Male	22	United States	University degree	$25,000 - $37,499
3H1C3QRA00IXUFLX9VMO2IKCH01ECP	397	control	20	0	0	1	Female	33	usa	School up the age of 16	$12,500 - $24,999
3UL1O09SX9IGVJ7IJWIZZJASEWR09H	398	inj	50	0.5	1	0	Female	31	USA	University degree	$50,000 - $62,499
3PIOQ99R7XLXAFFAOLA7MB0R2S9UN4	399	control	50	0.5	1	0	Male	22	US	Graduate degree (Masters, Doctorate, etc.)	$25,000 - $37,499
3UL1O09SX9IGVJ7IJWIZZJASEWR09H	400	control	50	0	0	1	Male	32	USA	Graduate degree (Masters, Doctorate, etc.)	$100,000 or More
3G57RS03HG4K0E02114FMB5DSGQ527	401	control	20	0.5	1	0	Female	25	United States	University degree	Less than $12,500
3UL1O09SX9IGVJ7IJWIZZJASEWR09H	402	control	20	0	0	1	Male	20	USA	Some university no degree	Less than $12,500
37SDSEDIN81WYB18GVB4TC5Z20E18P	403	control	20	0.3	1	0	Female	56	usa	University degree	$100,000 or More
3UL1O09SX9IGVJ7IJWIZZJASEWR09H	404	control	20	0	0	1	Female	49	United States	University degree	$25,000 - $37,499
37J05LC5AWIFAND3NSSQJ4FM78ADJA	405	desc	20	0	0	1	Male	19	USA	Some university no degree	Less than $12,500
38G0E1M85L4AIKOJQCWYWSU4OVAUVK	406	desc	50	0.5	1	0	Male	34	USA	Some university no degree	$87,500 - $99,999
34O39PNDK573TEYWH1ATQ5DDE4RBRS	407	inj	50	0.5	1	0	Male	25	USA	University degree	$37,500 - $49,999
3M4KL7H8KUM9UXIKNGE69Y98W5N617	408	inj	50	0	0	1	Male	28	USA	Graduate degree (Masters, Doctorate, etc.)	$25,000 - $37,499
3CIS7GGG64ITG92XVM7OWO6IO09EU0	409	desc	50	0.5	1	0	Male	35	United States	School up the age of 16	Less than $12,500
3GL25Y6842TJ91O5HP6UT3AVRKFXMY	410	control	20	0.5	1	0	Male	30	USA	Some university no degree	$25,000 - $37,499
3XUSYT70IS088HCH1KIK1Z0Q8Z30DP	411	control	20	0.5	1	0	Female	37	USA	Some university no degree	$37,500 - $49,999
3UL1O09SX9IGVJ7IJWIZZJASEWR09H	412	inj	50	0.5	1	0	Female	35	usa	Graduate degree (Masters, Doctorate, etc.)	$50,000 - $62,499
3UL1O09SX9IGVJ7IJWIZZJASEWR09H	413	control	20	0.5	1	0	Male	25	USA	University degree	$37,500 - $49,999
3UL1O09SX9IGVJ7IJWIZZJASEWR09H	414	control	50	0.2	0	0	Female	64	USA	School up to the age of 18	$25,000 - $37,499
3G4VVJO6PYFJA4MBAMJXKDWO0GCPKY	415	desc	50	0	0	1	Male	25	usa	University degree	$25,000 - $37,499
3UL1O09SX9IGVJ7IJWIZZJASEWR09H	416	inj	20	0.5	1	0	Male	22	United States	University degree	$12,500 - $24,999
36KM3FWE3QBSR8B7A7FY17QUMO107X	417	control	50	0.5	1	0	Female	34	United States	Graduate degree (Masters, Doctorate, etc.)	$25,000 - $37,499
3UL1O09SX9IGVJ7IJWIZZJASEWR09H	418	inj	50	0.5	1	0	Male	31	USA	University degree	$100,000 or More
3WRKFXQBOA6MDNOO16U4KOANCHQYIQ	419	desc	50	0.5	1	0	Male	21	united states	Some university no degree	$12,500 - $24,999
3YO4AH2FPCJ2XQGM66O41Y7PRETQ0L	420	inj	50	0.5	1	0	Male	44	United States	Graduate degree (Masters, Doctorate, etc.)	$50,000 - $62,499
3UL1O09SX9IGVJ7IJWIZZJASEWR09H	421	inj	50	0.5	1	0	Male	20	USA	Some university no degree	$12,500 - $24,999
3GITHABACXKOQ3685101GS5ZJ1P2NT	422	desc	20	0.5	1	0	Female	31	United States	Graduate degree (Masters, Doctorate, etc.)	$12,500 - $24,999
3UL1O09SX9IGVJ7IJWIZZJASEWR09H	423	desc	50	0.5	1	0	Female	23	USA	Some university no degree	Less than $12,500
3ZFRE2BDQ8DJ88NOWEWO15646OYZXI	424	control	20	0	0	1	Female	24	United States	University degree	$25,000 - $37,499
3QD8LUVX4WXL1U3ZPQP8C1Z95PQ5XH	425	control	50	0	0	1	Male	18	USA	Some university no degree	Less than $12,500
3D42WVSDH7U23WMY0YOJHRXVWPYYFZ	426	inj	50	0	0	1	Male	23	usa	University degree	Less than $12,500
3ZG552ORAL31Y8FH7SMSQ9ZC54R2VA	427	inj	50	0.5	1	0	Female	18	America	School up to the age of 18	$75,000 - $87,499
3UL1O09SX9IGVJ7IJWIZZJASEWR09H	428	inj	20	0	0	1	Female	41	USA	Some university no degree	Prefer not to disclose
3UL1O09SX9IGVJ7IJWIZZJASEWR09H	429	inj	20	0.5	1	0	*	0		Please select...	Please select...
3N5YJ55YXF2DV61CIGTGMAOXVPHAN8	430	control	50	0	0	1	Male	27	USA	University degree	$12,500 - $24,999
374UMBUHN4OZJY3UZQBJ14KDKAPCTE	431	desc	50	0.5	1	0	Female	20	usa	Some university no degree	Less than $12,500
3TD33TP5DK1BUXCFFQO7VFO3E03BAK	432	inj	50	0.5	1	0	Female	18	usa	Some university no degree	Less than $12,500
335HHSX8CC4JJHIDZSP57RZ7UG5DH4	433	inj	50	0	0	1	Female	58	US	School up to the age of 18	$50,000 - $62,499
33QQ60S6ARHUPJN3NF89BZ4EUZZ0U0	434	inj	20	0.2	1	0	Female	31	USA	Some university no degree	$25,000 - $37,499
3JHB4BPSFJ8KTK4Z627XU98IUINQ9X	435	inj	50	0.2	0	0	*	0	0	Prefer not to disclose	Prefer not to disclose
3UL1O09SX9IGVJ7IJWIZZJASEWR09H	436	desc	20	0.1	0	0	Male	23	US	Some university no degree	$12,500 - $24,999
3GITHABACXKOQ3685101GS5ZJ1QN2F	437	inj	50	0.5	1	0	*	21	United States	Some university no degree	Less than $12,500
334ZEL5JX5EZDNNI0VFKMZI875TSO1	438	desc	50	0.5	1	0	Male	31	USA	University degree	$25,000 - $37,499
3D1TUISJWHZ5WE4JR5XFH34AGTFIUC	439	desc	20	0.5	1	0	Male	28	US	University degree	$25,000 - $37,499
3UL1O09SX9IGVJ7IJWIZZJASEWR09H	440	inj	50	0.5	1	0	Female	32	usa	University degree	$25,000 - $37,499
3UL1O09SX9IGVJ7IJWIZZJASEWR09H	441	control	50	0.1	0	0	Female	21	USA	Some university no degree	Less than $12,500
3UL1O09SX9IGVJ7IJWIZZJASEWR09H	442	desc	50	0	0	1	Male	26	USA	University degree	$12,500 - $24,999
3UL1O09SX9IGVJ7IJWIZZJASEWR09H	443	desc	20	0.2	1	0	Female	21	United States	School up to the age of 18	$25,000 - $37,499
3PUV2Q8SV339S4FRZ0F9LGW9Z31BDN	444	inj	50	0.1	0	0	Male	24	USA	University degree	$25,000 - $37,499
3UL1O09SX9IGVJ7IJWIZZJASEWR09H	445	inj	20	0	0	1	Male	29	USA	University degree	$62,500 - $74,999
3KVQ0UJWPWK6CUY9FLTMAIL2WNK5WO	446	inj	50	0	0	1	Male	22	USA	Some university no degree	$62,500 - $74,999
3EHVO81VN4KPRM21JZ5A6PYY5J31H3	447	inj	20	0.5	1	0	Male	32	USA	University degree	$62,500 - $74,999
3UL1O09SX9IGVJ7IJWIZZJASEWR09H	448	desc	20	0.5	1	0	Male	28	US	University degree	$25,000 - $37,499
3UL1O09SX9IGVJ7IJWIZZJASEWR09H	449	desc	20	0.1	0	0	Male	26	USA	University degree	Less than $12,500
3UL1O09SX9IGVJ7IJWIZZJASEWR09H	450	inj	50	0.5	1	0	Female	28	USA	University degree	Less than $12,500
3NI0WFPPI8F9N8X2RXA6VTQYRDH06Y	451	inj	50	0.5	1	0	Female	33	US	University degree	$62,500 - $74,999
33Q5P9PUSOLV5ACT5I01NSLU56AZCG	452	control	20	0	0	1	Female	20	United States	Some university no degree	Less than $12,500
3R16PJFTS2QXLB0SC2R9HFLT9KGK42	453	desc	50	0	0	1	Male	29	USA	University degree	$37,500 - $49,999
3UL1O09SX9IGVJ7IJWIZZJASEWR09H	454	inj	20	0.2	1	0	Male	26	USA	Some university no degree	$25,000 - $37,499
3G9UA71JVUTZTECTWFP4JC5QLX7J7N	455	desc	20	0.5	1	0	Male	18	USA	Some university no degree	$62,500 - $74,999
3JYPJ2TAYH78UIUX9BS0404JSKUPFV	456	inj	50	1	1	0	Male	29	USA	University degree	$12,500 - $24,999
3WRAAIUSBIYI70FGKMGPKCFVX3SAXT	457	control	20	0.5	1	0	*	0	0	Some university no degree	Less than $12,500
3UL1O09SX9IGVJ7IJWIZZJASEWR09H	458	desc	50	0.5	1	0	Female	25	usa	Graduate degree (Masters, Doctorate, etc.)	$37,500 - $49,999
3UL1O09SX9IGVJ7IJWIZZJASEWR09H	459	inj	50	0.5	1	0	Female	51	USA	Graduate degree (Masters, Doctorate, etc.)	$37,500 - $49,999
3PN6H8C9R3P49UAZTMFDQ5C3HLGADR	460	desc	20	0.2	1	0	Male	34	usa	University degree	$37,500 - $49,999
3UL1O09SX9IGVJ7IJWIZZJASEWR09H	461	inj	50	0.5	1	0	Male	23	USA	University degree	$37,500 - $49,999
3UL1O09SX9IGVJ7IJWIZZJASEWR09H	462	desc	50	0	0	1	Male	29	USA	Graduate degree (Masters, Doctorate, etc.)	$75,000 - $87,499
3UL1O09SX9IGVJ7IJWIZZJASEWR09H	463	inj	50	0.5	1	0	Male	38	USA	Graduate degree (Masters, Doctorate, etc.)	Prefer not to disclose
3VW0145YLXBIEHJG0LRT2U2GGM1JMX	464	desc	20	1	1	0	Male	21	US	Some university no degree	Prefer not to disclose
3UL1O09SX9IGVJ7IJWIZZJASEWR09H	465	control	50	0	0	1	Male	29	USA	University degree	Less than $12,500
3WKGUBL7SYL85HIAX23AWFY8YKML47	466	control	20	0	0	1	Male	27	usa	University degree	$25,000 - $37,499
3UL1O09SX9IGVJ7IJWIZZJASEWR09H	467	inj	50	0.4	0	0	Female	32	USA	School up to the age of 18	$12,500 - $24,999
3S1L4CQSFW417EOVKSA3E5FOTYWAF2	468	desc	50	0	0	1	Male	30	United States	School up to the age of 18	$12,500 - $24,999
3OLZC0DJ8IE59TTJWV7KDP6TU0OIV1	469	inj	20	0.4	1	0	Female	30	USA	University degree	$25,000 - $37,499
3UL1O09SX9IGVJ7IJWIZZJASEWR09H	470	inj	20	0.5	1	0	Male	48	usa	University degree	$62,500 - $74,999
3PR3LXCWSEY42H5BSG2POH4BRL8X9Z	471	control	20	0	0	1	Male	21	USA	Some university no degree	Less than $12,500
3UL1O09SX9IGVJ7IJWIZZJASEWR09H	472	inj	50	0	0	1	Male	40	USA	Graduate degree (Masters, Doctorate, etc.)	Prefer not to disclose
3FSEU3P2NQZQ9LFLDYWJQKIHWQURRL	473	inj	50	0.5	1	0	Male	27	USA	University degree	$12,500 - $24,999
39KMGHJ4RY9E9XBNP8UPMSG7EAV00X	474	inj	50	0.5	1	0	Male	31	US	Some university no degree	Less than $12,500
3UL1O09SX9IGVJ7IJWIZZJASEWR09H	475	inj	50	0.5	1	0	Female	22	USA	University degree	$12,500 - $24,999
3T2EL38U0LJAUGMX9IDBACU01LEQXG	476	control	50	0	0	1	Male	30	USA	Graduate degree (Masters, Doctorate, etc.)	$100,000 or More
3XABXM4AJ04KFFLP1A1JUDD7AC4Q87	477	control	50	0.3	0	0	Male	24	USA	Some university no degree	Less than $12,500
3U18MJKL1TL1OLYA2UP7S5ELVS3CND	478	control	50	0.5	1	0	Female	62	USA	University degree	$12,500 - $24,999
3VJ4PFXFJ26QQWLLFH5205GR3LAUAK	479	inj	20	0.5	1	0	Male	28	United States	University degree	$87,500 - $99,999
3UL1O09SX9IGVJ7IJWIZZJASEWR09H	480	inj	20	0.2	1	0	Male	25	USA	University degree	$25,000 - $37,499
3087LXLJ6LF561QDSQDAPZ3BKCK0F1	481	inj	20	0.5	1	0	Female	29	United States of America	Graduate degree (Masters, Doctorate, etc.)	$50,000 - $62,499
3B9XR6P1WDUMVQFJ9W1KOERM4NXJB8	482	control	20	0.4	1	0	Male	33	USA	School up to the age of 18	Less than $12,500
3UL1O09SX9IGVJ7IJWIZZJASEWR09H	483	control	50	0.1	0	0	Female	27	USA	University degree	$25,000 - $37,499
3UL1O09SX9IGVJ7IJWIZZJASEWR09H	484	control	20	0.5	1	0	Female	25	USA	Please select...	$12,500 - $24,999
3VJ4PFXFJ26QQWLLFH5205GR3LBAU1	485	control	20	0.5	1	0	Female	21	USA	University degree	Less than $12,500
3T6EIBTM9KN6BN7N9COB044XWIIAAO	486	control	50	0.1	0	0	Female	28	United States	University degree	Less than $12,500
31ANT7FQN71OF43KKM7M9FBFHZ7H50	487	control	20	0.5	1	0	Female	31	USA	Some university no degree	$50,000 - $62,499
3TZ0XG8CBTJENG43K8QX8INI0C0893	488	desc	20	0.2	1	0	Female	25	USA	Some university no degree	$25,000 - $37,499
3UL1O09SX9IGVJ7IJWIZZJASEWR09H	489	inj	20	0.5	1	0	Male	29	us	Some university no degree	$25,000 - $37,499
37NXA7GVSS57ZU1PHY4X55YLB4JVLT	490	inj	20	0.2	1	0	Male	23	USA	University degree	Less than $12,500
3OPLMF3EU4MURPSGF7I6VO48P1HLN2	491	inj	20	0.5	1	0	Female	22	US	Please select...	$25,000 - $37,499
3OZ4VAIBEWE144DPEDSKPQLT7FEVJR	492	inj	50	0.5	1	0	Female	27	USA	Some university no degree	$12,500 - $24,999
3OID399FXF6Z5LR7421546NUE1SFD8	493	desc	50	1	1	0	Female	49	United States of America	University degree	$75,000 - $87,499
3YOAVL4CAZGSA6ZEC3UJ4U96DTTZ43	494	inj	20	0	0	1	Male	39	United States of America	Some university no degree	$25,000 - $37,499
3UL1O09SX9IGVJ7IJWIZZJASEWR09H	495	control	20	0.2	1	0	Female	26	USA	School up to the age of 18	$62,500 - $74,999
3KVQ0UJWPWK6CUY9FLTMAIL2WNLW5G	496	control	50	0.5	1	0	Male	45	USA	Graduate degree (Masters, Doctorate, etc.)	$62,500 - $74,999
3G57RS03HG4K0E02114FMB5DSGR255	497	inj	20	0.5	1	0	Male	30	usa	Some university no degree	$12,500 - $24,999
3UL1O09SX9IGVJ7IJWIZZJASEWR09H	498	desc	20	0.5	1	0	Female	22	United States of America	Some university no degree	Prefer not to disclose
3TRB893CSI9P2CMSO941MZDAT5PG7F	499	desc	20	0.1	0	0	Female	28	USA	School up to the age of 18	$25,000 - $37,499
3UL1O09SX9IGVJ7IJWIZZJASEWR09H	500	desc	50	0.5	1	0	Male	59	USA	Graduate degree (Masters, Doctorate, etc.)	$62,500 - $74,999
3PCPFX4U4ZPTUUVC9O7P45UTXGIFQE	501	inj	50	0.5	1	0	Male	23	US	School up to the age of 18	$12,500 - $24,999
3UL1O09SX9IGVJ7IJWIZZJASEWR09H	502	inj	50	0	0	1	Male	34	USA	Some university no degree	$37,500 - $49,999
3UL1O09SX9IGVJ7IJWIZZJASEWR09H	503	desc	20	0	0	1	Male	19	0	Some university no degree	Less than $12,500
3FK4G712NWZEBFFB7CWT64S94UWSSY	504	inj	20	0.4	1	0	Male	31	USA	University degree	$37,500 - $49,999
3ATYLI1PRS16EK4SD166UYRLBMGOJH	505	inj	20	0.2	1	0	Female	53	USA	Some university no degree	$37,500 - $49,999
3M93N4X8HJMLCCWLKINFE31M8BJJS9	506	control	50	0.5	1	0	Male	29	USA	University degree	$62,500 - $74,999
3UL1O09SX9IGVJ7IJWIZZJASEWR09H	507	inj	50	0	0	1	Male	31	USA	University degree	$75,000 - $87,499
3UL1O09SX9IGVJ7IJWIZZJASEWR09H	508	inj	50	0.5	1	0	Male	20	china	Please select...	$12,500 - $24,999
3UL1O09SX9IGVJ7IJWIZZJASEWR09H	509	desc	50	0.1	0	0	Male	26	united states	University degree	Less than $12,500
3KLL7H3EGC05DYIZQDPZDD5EUNAHV8	510	inj	20	0	0	1	Male	29	USA	Graduate degree (Masters, Doctorate, etc.)	$25,000 - $37,499
3UL1O09SX9IGVJ7IJWIZZJASEWR09H	511	inj	20	0.2	1	0	Female	27	United States	University degree	Less than $12,500
329E6HTMSV1C3FHOCOMQ7ATNVKL3K1	512	control	50	0.2	0	0	Male	30	USA	Graduate degree (Masters, Doctorate, etc.)	$37,500 - $49,999
3H1C3QRA00IXUFLX9VMO2IKCH02ECQ	513	control	20	0	0	1	Male	19	USA	School up to the age of 18	$25,000 - $37,499
311HQEI8RRFPTTHXE1SQ76TG4VJZ7N	514	desc	50	0.1	0	0	Female	44	United States	Some university no degree	$12,500 - $24,999
3OCZWXS7ZN6Q10MAB7MK174MYGH5LW	515	inj	50	0.5	1	0	Male	51	United States	University degree	$25,000 - $37,499
3UL1O09SX9IGVJ7IJWIZZJASEWR09H	516	inj	20	0.5	1	0	Male	25	usa	Graduate degree (Masters, Doctorate, etc.)	$50,000 - $62,499
3M0556243RJ8RXIKTWF80BZOS5VFNR	517	desc	20	0.5	1	0	Male	20	United States	Some university no degree	Less than $12,500
37VUR2VJ69OYAERLX7R9VY1ISRY1CU	518	inj	20	0.5	1	0	Male	30	United States	Graduate degree (Masters, Doctorate, etc.)	$100,000 or More
368IUKXGA47CBP1M8IPWAUR6ZLU6PC	519	control	20	0.5	1	0	Male	39	us	University degree	$50,000 - $62,499
33J5JKFMK5XYEIFJPT6N3W5WUQDQ3G	520	desc	50	0	0	1	Female	27	United States	School up to the age of 18	$37,500 - $49,999
3GV1I4SEO8OMK4MOGQWPTDIMUBS6LD	521	inj	20	0.5	1	0	Female	30	United States	University degree	$87,500 - $99,999
3UL1O09SX9IGVJ7IJWIZZJASEWR09H	522	control	50	0.5	1	0	Male	22	United States	School up to the age of 18	$12,500 - $24,999
3ABAOCJ4R73Z04NTVBB2ZVE2UHTMQR	523	desc	50	0	0	1	Male	26	USA	University degree	$37,500 - $49,999
3OREP8RUT1AC4OPI1QGHR1Z6CVGGB1	524	desc	20	0.2	1	0	Male	27	United States	Some university no degree	Less than $12,500
3E9ZFLPWOXRXDIYEWA821A3EABWIX4	525	desc	20	0	0	1	Male	21	USA	University degree	Prefer not to disclose
3FBEFUUYRJ45OLVKJZ7ZKZ2B0ZSA6Y	526	inj	50	0.2	0	0	Male	22	USA	University degree	$100,000 or More
3087LXLJ6LF561QDSQDAPZ3BKCKF0G	527	control	20	0.1	0	0	Male	30	United states	School up to the age of 18	Less than $12,500
3PIOQ99R7XLXAFFAOLA7MB0R2S8UN3	528	desc	50	0.5	1	0	Female	53	USA	School up to the age of 18	Less than $12,500
36GJS3V78UPIM7NUPITYPPIJK0PJGP	529	control	20	0.2	1	0	Female	29	usa	Some university no degree	Less than $12,500
3MDWE879UG1XPE2ANKA7ZKDJ8IN9B5	530	control	20	0.4	1	0	Female	39	US	Some university no degree	$12,500 - $24,999
3ACRLU860MDEKATRVVQTRYEUZF2BEG	531	inj	50	0.5	1	0	Male	27	US	University degree	$37,500 - $49,999
3PN6H8C9R3P49UAZTMFDQ5C3HLFDAT	532	inj	20	0.5	1	0	Female	24	USA	Graduate degree (Masters, Doctorate, etc.)	$37,500 - $49,999
35U0MRQMUI6F5F4MUQKPXM2F69OVOA	533	inj	50	0.5	1	0	Female	47	USA	Graduate degree (Masters, Doctorate, etc.)	$100,000 or More
3VDVA3ILICEBRQ7QZTNSLPMXQJPG1I	534	control	50	0	0	1	Male	22	USA	Some university no degree	Less than $12,500
3YO4AH2FPCJ2XQGM66O41Y7PRESQ0K	535	control	50	0.4	0	0	Male	23	united states	Some university no degree	$25,000 - $37,499
3YZ7A3YHR4SD5DH0VGJLDTIHQAP5SA	536	desc	50	0.1	0	0	Female	37	usa	Some university no degree	$12,500 - $24,999
3R5LWXWHRZ7JHRSJ6M8ZGYQYVY3XGQ	537	control	20	0	0	1	Female	60	USA	University degree	Less than $12,500
3URJ6VVYUOMGB2L7AUJ2OW22TPR4O7	538	inj	20	0.5	1	0	Male	31	USA	Some university no degree	$12,500 - $24,999
3UL1O09SX9IGVJ7IJWIZZJASEWR09H	539	desc	50	0.5	1	0	Male	23	united states	University degree	$37,500 - $49,999
3UL1O09SX9IGVJ7IJWIZZJASEWR09H	540	inj	20	0.2	1	0	Male	29	USA	School up to the age of 18	$25,000 - $37,499
3O71U79SRAOBDK26NF07UVT3C5FSMN	541	inj	20	0	0	1	Female	21	United States	Some university no degree	Less than $12,500
37M4O367VIHA7I4VBJNZ1KJBYL65MX	542	desc	20	0	0	1	Male	23	USA	Some university no degree	$12,500 - $24,999
3UL1O09SX9IGVJ7IJWIZZJASEWR09H	543	inj	50	0.5	1	0	Female	38	usa	Some university no degree	$25,000 - $37,499
3UL1O09SX9IGVJ7IJWIZZJASEWR09H	544	desc	50	0	0	1	Male	20	USA	Some university no degree	Less than $12,500
3QREJ3J432WTJJ7DIUQQ3WN4V6CKLW	545	desc	20	0	0	1	Male	30	USA	University degree	$62,500 - $74,999
3N3WJQXELRPY233NTOKM301AE6PL2A	546	control	50	0	0	1	Female	36	USA	Some university no degree	$12,500 - $24,999
3UL1O09SX9IGVJ7IJWIZZJASEWR09H	547	control	20	0	0	1	Male	62	us	Some university no degree	$12,500 - $24,999
3IZPORCT1E8DKR1IHTKPCGGB9HWRHO	548	inj	50	0.5	1	0	Male	30	usa	School up to the age of 18	$50,000 - $62,499
3UL1O09SX9IGVJ7IJWIZZJASEWR09H	549	desc	50	0.5	1	0	Male	28	USA	University degree	$12,500 - $24,999
32FESTC2NGPEJBIJZV1T606F3OVUCM	550	control	20	0.3	1	0	Female	25	USA	University degree	$50,000 - $62,499
3DZKABX2ZH4EWQ7J4LBY2M8YHV5CVU	551	inj	20	0	0	1	Male	28	us	Graduate degree (Masters, Doctorate, etc.)	Less than $12,500
3UL1O09SX9IGVJ7IJWIZZJASEWR09H	552	inj	20	0.2	1	0	Female	46	USA	University degree	$50,000 - $62,499
3UL1O09SX9IGVJ7IJWIZZJASEWR09H	553	desc	20	0.4	1	0	Female	26	usa	Some university no degree	Less than $12,500
3UL1O09SX9IGVJ7IJWIZZJASEWR09H	554	inj	20	0.2	1	0	Female	40	USA	University degree	$12,500 - $24,999
30Z7M1Q8UXJSSZE8CE4X4DY26UI8AI	555	inj	50	0.5	1	0	*	0		Please select...	Please select...
3UYRNV2KISYZCI8XLI92QJI251I8N3	556	inj	50	0	0	1	Female	28	US	Some university no degree	Less than $12,500
3UL1O09SX9IGVJ7IJWIZZJASEWR09H	557	inj	50	0.5	1	0	Male	18	US	Some university no degree	Less than $12,500
33KMQD9OFID69JBRV607GM0HU28775	558	desc	20	0.5	1	0	Female	39	UNITED STATES	University degree	$62,500 - $74,999
3LN3BXKGCZU4SRNTWHCDEFCRMWYGWH	559	inj	50	0.5	1	0	Male	21	USA	Some university no degree	Less than $12,500
3S4TINXCCZM0W16GP9TPWA883H8BOK	560	desc	20	0.3	1	0	Female	32	USA	University degree	$37,500 - $49,999
3J5XXLQDHLAQJQB0BS0X9J44BIQV3D	561	inj	50	0.5	1	0	Female	35	US	University degree	$25,000 - $37,499
32FESTC2NGPEJBIJZV1T606F3OWCU5	562	inj	20	1	1	0	Male	20	USA	Some university no degree	$50,000 - $62,499
3ZRKL6Z1E72BLA6KCC2CHQ96GJ2SGE	563	control	50	0	0	1	Male	33	USA	University degree	Less than $12,500
3UL1O09SX9IGVJ7IJWIZZJASEWR09H	564	desc	50	0.5	1	0	Male	39	USA	University degree	$50,000 - $62,499
33K3E8REWVU4OCM1NOWBOL907FRX8B	565	desc	50	0.5	1	0	Male	23	usa	Some university no degree	$12,500 - $24,999
3UL1O09SX9IGVJ7IJWIZZJASEWR09H	566	desc	50	0	0	1	Female	30	USA	University degree	$25,000 - $37,499
3UL1O09SX9IGVJ7IJWIZZJASEWR09H	567	inj	20	0.5	1	0	Female	40	USA	Graduate degree (Masters, Doctorate, etc.)	$50,000 - $62,499
3IZVJEBJ69J6PT3SVRNY1STK9K0Z6P	568	control	20	0.5	1	0	*	0	0	Prefer not to disclose	Prefer not to disclose
3UL1O09SX9IGVJ7IJWIZZJASEWR09H	569	inj	20	0	0	1	Female	21	US	University degree	$50,000 - $62,499
3NQUW096N5792NOMEXZ1DN9OKC0L93	570	control	20	0	0	1	Female	24	USA	School up to the age of 18	$25,000 - $37,499
3MGHRFQY2KOB6S78XG5YEKARQNB0YZ	571	inj	50	0.5	1	0	Male	40	USA	University degree	$12,500 - $24,999
3R6RZGK0XEBRZT8O0DTNZD0HKJNVYL	572	inj	50	0.5	1	0	Female	32	usa	University degree	$25,000 - $37,499
3UL1O09SX9IGVJ7IJWIZZJASEWR09H	573	desc	20	0.3	1	0	Female	65	USA	Some university no degree	$12,500 - $24,999
3UL1O09SX9IGVJ7IJWIZZJASEWR09H	574	control	20	0	0	1	Male	26	USA	Graduate degree (Masters, Doctorate, etc.)	$37,500 - $49,999
3UL1O09SX9IGVJ7IJWIZZJASEWR09H	575	control	50	0.5	1	0	Male	21	US	School up to the age of 18	Less than $12,500
3APP19WN70D6YC8N5ZZ9GLDEYU5G6G	576	desc	50	0	0	1	Female	34	USA	Some university no degree	$100,000 or More
3W0KKJIARQ8Y4CNUO5HMYR1YB6D8KY	577	control	20	0.5	1	0	Female	52	USA	Graduate degree (Masters, Doctorate, etc.)	$37,500 - $49,999
3UL1O09SX9IGVJ7IJWIZZJASEWR09H	578	control	50	0	0	1	Female	23	USA	University degree	$12,500 - $24,999
3UL1O09SX9IGVJ7IJWIZZJASEWR09H	579	control	50	0	0	1	Male	39	USA	Graduate degree (Masters, Doctorate, etc.)	$100,000 or More
3T6EIBTM9KN6BN7N9COB044XWIJAAP	580	inj	50	0.5	1	0	Female	21	United States	Some university no degree	$25,000 - $37,499
3VMV5CHJZ7EC0AJZ1C72RV5SI2GTG4	581	control	50	0	0	1	Male	33	USA	Some university no degree	$37,500 - $49,999
3M47JKRKCW0R5X25M1NLO8WGABT68R	582	desc	20	0.1	0	0	Male	23	USA	School up to the age of 18	Less than $12,500
3VGET1QSZZYLZYCS3E8J82ZYNTG7W6	583	control	50	0	0	1	Male	31	USA	University degree	$25,000 - $37,499
3UQ1LLR2697N76YR63D19IK8QUHAL6	584	desc	20	0.4	1	0	Female	33	United States of America	Some university no degree	$25,000 - $37,499
3UL1O09SX9IGVJ7IJWIZZJASEWR09H	585	control	50	0.1	0	0	Female	36	US	Graduate degree (Masters, Doctorate, etc.)	$62,500 - $74,999
3UL1O09SX9IGVJ7IJWIZZJASEWR09H	586	control	50	0.5	1	0	Male	22	USA	Some university no degree	$25,000 - $37,499
3UL1O09SX9IGVJ7IJWIZZJASEWR09H	587	control	20	0.4	1	0	Female	34	USA	University degree	$12,500 - $24,999
31ANT7FQN71OF43KKM7M9FBFHZ85HP	588	control	50	0	0	1	Female	22	US	University degree	Less than $12,500
351S7I5UG8VOWZ4GCM6TF9RGLCBNJ1	589	control	20	0.1	0	0	Female	27	USA	University degree	$37,500 - $49,999
306996CF6VJF09ZFJ7VEKEV0A6Z1BO	590	inj	20	0.2	1	0	Male	24	USA	University degree	$12,500 - $24,999
3QREJ3J432WTJJ7DIUQQ3WN4V6BLKW	591	desc	20	0.2	1	0	Male	27	US	University degree	$25,000 - $37,499
3G9UA71JVUTZTECTWFP4JC5QLX77JB	592	inj	20	0.5	1	0	Female	56	usa	Some university no degree	Less than $12,500
3TX9T2ZCB804J8IYM902ZMSXXMSWZM	593	control	50	0.5	1	0	Female	29	USA	Graduate degree (Masters, Doctorate, etc.)	$62,500 - $74,999
3UL1O09SX9IGVJ7IJWIZZJASEWR09H	594	inj	50	0.1	0	0	Female	21	usa	Some university no degree	$12,500 - $24,999
33CLA8O0MHAT6VACM3WP9V4YT2JRFQ	595	desc	20	0.2	1	0	Female	43	USA	University degree	$87,500 - $99,999
3UL1O09SX9IGVJ7IJWIZZJASEWR09H	596	desc	20	0.5	1	0	Male	19	USA	School up to the age of 18	$12,500 - $24,999
3X52SWXE0W4RBF7OUVGUOORCO47CW4	597	control	20	0	0	1	Male	23	0	School up to the age of 18	$12,500 - $24,999
3SU800BH85RIDCS24D2OQ5VW73WUQR	598	desc	50	0	0	1	Female	32	US	Some university no degree	Less than $12,500
39I4RL8QGIG6JLZK6HOC4N51H3CH4V	599	inj	20	0	0	1	Male	26	0	University degree	$25,000 - $37,499
3UL1O09SX9IGVJ7IJWIZZJASEWR09H	600	inj	50	0	0	1	Male	28	USA	University degree	Less than $12,500
3EQPA8A373VIDOIZFAHNAWYPVQKJZF	601	desc	20	0.5	1	0	Male	38	US	University degree	$25,000 - $37,499
3UL1O09SX9IGVJ7IJWIZZJASEWR09H	602	control	20	0.1	0	0	Female	25	USA	School up to the age of 18	Prefer not to disclose
3T5ZXGO9DDNZZBMCA01W7XAB9LBQZC	603	inj	20	0.5	1	0	Male	60	USA	University degree	$25,000 - $37,499
3WKGUBL7SYL85HIAX23AWFY8YKLL46	604	inj	20	0.2	1	0	Male	44	usa	Some university no degree	$100,000 or More
371QPA24C1NFWVTWJTMZK81MGDY1TD	605	control	50	0.5	1	0	Female	24	USA	University degree	Less than $12,500
3UL1O09SX9IGVJ7IJWIZZJASEWR09H	606	inj	20	0.2	1	0	Male	27	USA	Please select...	$25,000 - $37,499
3UL1O09SX9IGVJ7IJWIZZJASEWR09H	607	inj	20	0.5	1	0	*	0		Please select...	Please select...
3B286OTISDGHCGAR3I1OT37GM5DJAE	608	desc	20	0.5	1	0	Female	28	US	University degree	$37,500 - $49,999
3UL1O09SX9IGVJ7IJWIZZJASEWR09H	609	inj	20	0	0	1	Male	28	usa	Some university no degree	$12,500 - $24,999
33J5JKFMK5XYEIFJPT6N3W5WUQD3QT	610	desc	20	0	0	1	Male	26	USA	University degree	$62,500 - $74,999
3D42WVSDH7U23WMY0YOJHRXVWPZFYH	611	desc	50	0.2	0	0	Male	28	US	Graduate degree (Masters, Doctorate, etc.)	$75,000 - $87,499
3UL1O09SX9IGVJ7IJWIZZJASEWR09H	612	desc	20	0.5	1	0	Male	34	USA	Some university no degree	$25,000 - $37,499
3QTFNPMJC5HEWE9KU89F33F64AONZM	613	inj	20	0.2	1	0	Male	45	USA	Some university no degree	$25,000 - $37,499
32XN26MTXYIR6T09E1G8KC8VH86L0R	614	control	50	0.4	0	0	Female	24	United States	University degree	Prefer not to disclose
3UL1O09SX9IGVJ7IJWIZZJASEWR09H	615	control	50	0.5	1	0	Male	23	U.S.A.	University degree	$12,500 - $24,999
37AQKJ12TWNG5F55LC69QEKH8WPTTE	616	control	50	0	0	1	Female	30	USA	University degree	Prefer not to disclose
3GS542CVJUMV0YL1MAJUWYDRYM059Z	617	control	50	0.5	1	0	Female	30	usa	Some university no degree	$50,000 - $62,499
39O6Z4JLX1W2ZOIEVH7LGZT8IDSXVG	618	inj	50	0	0	1	Male	23	United States	University degree	Less than $12,500
3UL1O09SX9IGVJ7IJWIZZJASEWR09H	619	control	50	0	0	1	Male	21	United States of America	Some university no degree	Please select...
3UXQ63NLA9LSQG3JCHDX4T4E8C2BL2	620	inj	20	0.5	1	0	Female	35	0	Some university no degree	$25,000 - $37,499
3AA88CN98O2DJIEC19FGX4P04LGKYO	621	control	50	0.1	0	0	Female	32	USA	Graduate degree (Masters, Doctorate, etc.)	$50,000 - $62,499
3LAZVA75NHQ68O6K6G0EVH549BVO2V	622	inj	50	0.5	1	0	Male	33	United States	University degree	$37,500 - $49,999
3MYASTQBG6AWWAHGIICZG5R8L32DQ1	623	control	50	0.3	0	0	Female	23	US	University degree	$12,500 - $24,999
39O6Z4JLX1W2ZOIEVH7LGZT8IDTVXF	624	control	20	0.5	1	0	Female	19	United States	Some university no degree	$62,500 - $74,999
3SBNLSTU6T45A2I75EVC7Y3CQ6NDZV	625	inj	20	0	0	1	Male	21	USA	Some university no degree	Less than $12,500
3L60IFZKF2H0VXNFLO8VYCE5M8ZHHI	626	inj	50	0.4	0	0	Male	23	USA	Some university no degree	Prefer not to disclose
391JB9X4ZX7DP1PYI6R5392TVB1MKZ	627	control	50	0.5	1	0	Male	27	US	Some university no degree	$12,500 - $24,999
33Q5P9PUSOLV5ACT5I01NSLU56ACZT	628	desc	20	0.5	1	0	Male	29	United States	University degree	Prefer not to disclose
35JDMRECC38ABR12BHI7S95RFSTGE1	629	desc	20	0.4	1	0	Male	28	USA	Some university no degree	$25,000 - $37,499
3HUR21WDDTOJ3IDJ0SU5NYX20UUYXQ	630	control	20	0	0	1	Male	28	USA	School up to the age of 18	$25,000 - $37,499
329E6HTMSV1C3FHOCOMQ7ATNVKKK3H	631	control	20	0.5	1	0	*	24	U.S.	University degree	$25,000 - $37,499
34HEO7RUG5TYA4T4BNAXVUT7WM6ARW	632	inj	50	0	0	1	Male	18	USA	School up to the age of 18	Less than $12,500
3WPCIUYH1979OQ98ZM6ULA2V5A0TDU	633	desc	20	0	0	1	Male	21	USA	Some university no degree	Prefer not to disclose
3UL1O09SX9IGVJ7IJWIZZJASEWR09H	634	control	50	0	0	1	Female	23	US	University degree	$25,000 - $37,499
371DNNCG431X7VDHIEVEZIOUUJ38T3	635	desc	20	0	0	1	Male	25	USA	School up to the age of 18	Less than $12,500
3TFJJUELSGO5ZZ9HGBRN0HBNKXC2CC	636	control	20	0.5	1	0	Male	23	USA	Some university no degree	Less than $12,500
3X2YVV51PT37OCXQEYRA7S8LK7FW1X	637	control	50	0.2	0	0	Female	29	US	Graduate degree (Masters, Doctorate, etc.)	$50,000 - $62,499
3UL1O09SX9IGVJ7IJWIZZJASEWR09H	638	desc	20	0.3	1	0	Female	31	0	School up to the age of 18	$62,500 - $74,999
3UL1O09SX9IGVJ7IJWIZZJASEWR09H	639	control	50	0.2	0	0	Female	25	USA	University degree	Prefer not to disclose
3MJ28H2Y1D7Y7LP7OZ2CTO8GTLM5OD	640	control	20	0.5	1	0	Female	29	USA	Some university no degree	$25,000 - $37,499
3R868ACW4RB8MMSY74WKDJ693Y3ZGR	641	control	50	0.2	0	0	Female	24	USA	Some university no degree	$25,000 - $37,499
3UL1O09SX9IGVJ7IJWIZZJASEWR09H	642	desc	20	0.2	1	0	Male	19	USA	Some university no degree	Less than $12,500
3UL1O09SX9IGVJ7IJWIZZJASEWR09H	643	inj	20	0.4	1	0	Female	21	USA	Some university no degree	Less than $12,500
3CMIQF80GMPXB1218V4LAZHG4HF6Q2	644	desc	50	0.4	0	0	Male	27	USA	University degree	$12,500 - $24,999
3JMNNNO3B03EDXFMX2ROCBIQCDTW2E	645	control	20	0.5	1	0	Male	22	America	University degree	Less than $12,500
39HYCOOPKNK5BVJOQP5IZW73B24DMD	646	inj	50	0	0	1	Female	25	USA	University degree	$25,000 - $37,499
3XBXDSS887IZ3J6KHD5FTQV6RFPXLW	647	inj	50	0.5	1	0	Male	41	US	University degree	Prefer not to disclose
3IWA71V4THFHKY3DU9ZD47D91K1X6P	648	inj	50	0.5	1	0	Male	33	USA	University degree	$25,000 - $37,499
3UL1O09SX9IGVJ7IJWIZZJASEWR09H	649	control	20	0.5	1	0	Male	20	US	School up the age of 16	Less than $12,500
3MXX6RQ9EU4YW2X8PUWHDW7S3UN4PO	650	desc	50	0.1	0	0	Male	26	USA	Some university no degree	Less than $12,500
3UL1O09SX9IGVJ7IJWIZZJASEWR09H	651	control	20	0.5	1	0	Male	28	usa	Some university no degree	Less than $12,500
3UL1O09SX9IGVJ7IJWIZZJASEWR09H	652	inj	50	0.4	0	0	Male	34	US	Some university no degree	$50,000 - $62,499
3RIHDBQ1NDXMNBOQCLO8QHM13UXMHV	653	inj	50	0.5	1	0	Female	29	USA	Graduate degree (Masters, Doctorate, etc.)	$25,000 - $37,499
3UL1O09SX9IGVJ7IJWIZZJASEWR09H	654	desc	20	0.5	1	0	Female	40	USA	University degree	$12,500 - $24,999
3511RHPADUDF6NK88EZN489IQY5LRP	655	desc	50	0	0	1	Male	35	United States	University degree	$37,500 - $49,999
3UL1O09SX9IGVJ7IJWIZZJASEWR09H	656	desc	20	0.3	1	0	*	0		Please select...	Please select...
3O71U79SRAOBDK26NF07UVT3C5EMSG	657	control	20	0.2	1	0	Male	33	USA	Graduate degree (Masters, Doctorate, etc.)	$87,500 - $99,999
3UL1O09SX9IGVJ7IJWIZZJASEWR09H	658	control	20	0	0	1	Female	20	usa	Some university no degree	$12,500 - $24,999
36FQTHX3Z2QBACDU6B9X87AX8QB3BG	659	control	50	0	0	1	Male	22	USA	University degree	$50,000 - $62,499
3B9J25CZ24CY4YQFAQ6TRZORIRBCSP	660	desc	20	0	0	1	Male	31	United States	University degree	$25,000 - $37,499
3OZ4VAIBEWE144DPEDSKPQLT7FDJVE	661	desc	50	0	0	1	Male	24	USA	University degree	$37,500 - $49,999
3APP19WN70D6YC8N5ZZ9GLDEYU6G6H	662	desc	20	0.5	1	0	Female	26	united states of america	University degree	$12,500 - $24,999
3UL1O09SX9IGVJ7IJWIZZJASEWR09H	663	desc	20	0.5	1	0	Female	22	USA	School up to the age of 18	$12,500 - $24,999
3M67TQBQQGNS64XIH6AB49TDQ00A99	664	control	50	0.5	1	0	Male	34	USA	Some university no degree	$50,000 - $62,499
3UL1O09SX9IGVJ7IJWIZZJASEWR09H	665	inj	20	0	0	1	Male	27	USA	Please select...	$37,500 - $49,999
3UL1O09SX9IGVJ7IJWIZZJASEWR09H	666	inj	20	0.4	1	0	Female	42	United States	Some university no degree	$12,500 - $24,999
38Z7YZ2SB21D4LX2AWDA727LD89IQ7	667	inj	50	0.5	1	0	Male	25	US	School up to the age of 18	$12,500 - $24,999
3UL1O09SX9IGVJ7IJWIZZJASEWR09H	668	inj	50	0.7	1	0	Female	20	USA	Some university no degree	Less than $12,500
3UAU495MIHRFS0FMP0AK100WS2EOUD	669	inj	50	0.4	0	0	Male	20	United States	Some university no degree	Less than $12,500
3IYI9285WRZ55V7PNWXFZYX4M8YJCG	670	control	50	0.5	1	0	Female	28	USA	Graduate degree (Masters, Doctorate, etc.)	$25,000 - $37,499
3UL1O09SX9IGVJ7IJWIZZJASEWR09H	671	desc	20	0.2	1	0	Male	29	usa	Graduate degree (Masters, Doctorate, etc.)	$75,000 - $87,499
3BO3NEOQMZGLH5QLL0GOH2SG9QOIA1	672	inj	20	0	0	1	Male	21	0	Some university no degree	$12,500 - $24,999
3UL1O09SX9IGVJ7IJWIZZJASEWR09H	673	inj	20	0	0	1	Male	22	USA	Some university no degree	Less than $12,500
3UL1O09SX9IGVJ7IJWIZZJASEWR09H	674	inj	20	0.5	1	0	Female	49	USA	Some university no degree	$50,000 - $62,499
3OB6JN3A9POZC52T8Q024LO7Q3VMRS	675	control	50	0.4	0	0	Female	30	US	University degree	$100,000 or More
3UL1O09SX9IGVJ7IJWIZZJASEWR09H	676	control	20	0	0	1	Female	28	USA	University degree	$37,500 - $49,999
3I6NF2WGIFVAF8890GP4OFZE2ZVG51	677	control	50	0.5	1	0	Male	25	USA	Some university no degree	$12,500 - $24,999
3UL1O09SX9IGVJ7IJWIZZJASEWR09H	678	desc	50	0	0	1	Female	38	USA	University degree	$100,000 or More
3XDSWAMB21RMRIB2IMHOWZ9Q03PQCD	679	desc	50	0	0	1	Female	21	USA	Some university no degree	Prefer not to disclose
3QHITW7OYN8YY3E4Y8LXQ4J2005QAC	680	desc	50	0.2	0	0	Female	25	US	University degree	$25,000 - $37,499
3C8QQOM6JO02DOHPIR5EQG8R32MLIL	681	desc	50	0.4	0	0	Male	20	USA	Some university no degree	Less than $12,500
3UL1O09SX9IGVJ7IJWIZZJASEWR09H	682	inj	50	0.1	0	0	Female	23	United States	Graduate degree (Masters, Doctorate, etc.)	Less than $12,500
3J9L0X0VDELPDH0LIB63MYQ4IJ49WK	683	inj	20	0	0	1	Male	38	USA	University degree	$50,000 - $62,499
3OWZNK3RYKO1LTQH22CNUNXTRXIU2D	684	inj	50	0.5	1	0	Female	46	USA	Graduate degree (Masters, Doctorate, etc.)	$100,000 or More
3UL1O09SX9IGVJ7IJWIZZJASEWR09H	685	desc	20	0.5	1	0	Female	31	USA	Some university no degree	$12,500 - $24,999
3OKP4QVBP1W7LEKQVCGLWQF0UDWAG1	686	desc	20	0.5	1	0	Female	32	USA	University degree	$37,500 - $49,999
3M4KL7H8KUM9UXIKNGE69Y98W5N162	687	desc	20	0.3	1	0	Male	20	USA	Some university no degree	$12,500 - $24,999
3BVS8WK9QZUQ0FVDREGKCDCMR89BIP	688	inj	20	0	0	1	Male	21	USA	Some university no degree	Less than $12,500
3R6RZGK0XEBRZT8O0DTNZD0HKJMYVN	689	control	50	0.3	0	0	Male	34	USA	University degree	$87,500 - $99,999
3YD0MU1NC10OSL9P29CRQD27VAD7AV	690	desc	50	0	0	1	*	25	USA	University degree	$25,000 - $37,499
3ZUE82NE090NOQVGNUQPIE9T3AW8FW	691	desc	20	0.5	1	0	Male	41	USA	Some university no degree	$12,500 - $24,999
3UL1O09SX9IGVJ7IJWIZZJASEWR09H	692	control	20	0.5	1	0	Female	25	USA	Some university no degree	Less than $12,500
3UL1O09SX9IGVJ7IJWIZZJASEWR09H	693	control	50	0.2	0	0	Male	47	USA	University degree	$87,500 - $99,999
35JDMRECC38ABR12BHI7S95RFSUGE2	694	control	50	0.5	1	0	Female	40	United States	University degree	$100,000 or More
31D0ZWOD09YAAA95HARIBYSKNW60AN	695	desc	20	0	0	1	Male	32	US	Graduate degree (Masters, Doctorate, etc.)	$12,500 - $24,999
3L2OEKSTW89TOHCBSKID7ZG99LL8YS	696	desc	50	0.1	0	0	Female	32	United States	University degree	Less than $12,500
3UL1O09SX9IGVJ7IJWIZZJASEWR09H	697	inj	50	0	0	1	Male	28	United States	Please select...	$37,500 - $49,999
3UL1O09SX9IGVJ7IJWIZZJASEWR09H	698	control	50	0	0	1	Male	24	USA	University degree	$25,000 - $37,499
37J05LC5AWIFAND3NSSQJ4FM78AJDG	699	control	20	0.5	1	0	Male	68	USA	University degree	$12,500 - $24,999
3S8APUMBJWI6QOTNQ6AZ9GZUBGGBFX	700	desc	20	0	0	1	Male	26	USA	Some university no degree	$12,500 - $24,999
3O71U79SRAOBDK26NF07UVT3C5ESMM	701	desc	50	0	0	1	Female	47	USA	Some university no degree	$50,000 - $62,499
3INZSNUD8ZPQ4B0U1G1DUA1JB3Y9DB	702	control	50	0.5	1	0	Female	27	United States	Some university no degree	$12,500 - $24,999
3UL1O09SX9IGVJ7IJWIZZJASEWR09H	703	control	20	0	0	1	Female	26	USA	University degree	$62,500 - $74,999
3LOJFQ4BOWEAL7JL5DS2KJFZMX9DK8	704	desc	50	0	0	1	Female	28	usa	Some university no degree	$25,000 - $37,499
3ZURAPD287M5DQBVO9HA34MLP4QF1J	705	inj	50	0	0	1	Female	32	USA	Some university no degree	$37,500 - $49,999
3EFNPKWBMRNAQPAK8VC8OQEEHME30U	706	inj	20	0	0	1	Male	32	usa	University degree	$12,500 - $24,999
3UL1O09SX9IGVJ7IJWIZZJASEWR09H	707	desc	20	0.5	1	0	Male	0	USA	Some university no degree	Less than $12,500
3TD33TP5DK1BUXCFFQO7VFO3E03ABJ	708	desc	20	0	0	1	Male	34	USA	Graduate degree (Masters, Doctorate, etc.)	$62,500 - $74,999
3UAU495MIHRFS0FMP0AK100WS2EUOJ	709	inj	50	0	0	1	Male	35	USA	University degree	$62,500 - $74,999
33NKDW9FFWH60FCE40CGQ75JX6BXCG	710	control	20	0	0	1	Female	26	USA	University degree	$37,500 - $49,999
386T3MLZLMUWRMGQKC74F7MPX8680R	711	inj	20	0.2	1	0	Female	29	USA	University degree	$37,500 - $49,999
3UL1O09SX9IGVJ7IJWIZZJASEWR09H	712	inj	50	0	0	1	Male	23	USA	Graduate degree (Masters, Doctorate, etc.)	$25,000 - $37,499
3UL1O09SX9IGVJ7IJWIZZJASEWR09H	713	desc	50	0.5	1	0	Female	22	United States	Some university no degree	Less than $12,500
34D9ZRXCYQTABJTHQCA2L4Y3IOPASK	714	desc	20	0.5	1	0	Male	33	USA	University degree	$37,500 - $49,999
3NQUW096N5792NOMEXZ1DN9OKCZL92	715	inj	20	0.2	1	0	Female	23	USA	University degree	$62,500 - $74,999
351S7I5UG8VOWZ4GCM6TF9RGLCCNJ2	716	desc	50	0.5	1	0	Female	27	US	Some university no degree	$25,000 - $37,499
36JW4WBR05JGH1W9QYKVVR2S6TLFHH	717	desc	20	0	0	1	Male	38	usa	Some university no degree	Less than $12,500
3UL1O09SX9IGVJ7IJWIZZJASEWR09H	718	inj	50	0.5	1	0	Male	43	USA	University degree	$75,000 - $87,499
3UL1O09SX9IGVJ7IJWIZZJASEWR09H	719	desc	20	0	0	1	Female	23	United States	Some university no degree	Less than $12,500
3UUSLRKAUK2MQSC1MJ3TGEADGD9D72	720	desc	20	0.2	1	0	Male	22	0	Some university no degree	$50,000 - $62,499
3Y7LTZE0YSLRR4TTR9L1HY70C6HUZL	721	inj	20	0.3	1	0	Male	38	USA	University degree	$12,500 - $24,999
3UL1O09SX9IGVJ7IJWIZZJASEWR09H	722	desc	20	0.5	1	0	Male	36	usa	Some university no degree	$50,000 - $62,499
3TLFH2L6Y8NMLGBS2XMDPRBR8JBT2L	723	inj	50	0	0	1	Male	21	1993	Some university no degree	Less than $12,500
3UL1O09SX9IGVJ7IJWIZZJASEWR09H	724	desc	20	0.2	1	0	Male	26	USA	Prefer not to disclose	Prefer not to disclose
3L55D8AUF9WV0K2O9WYI9LCSZC8CY4	725	control	50	0.5	1	0	Female	19	USA	School up to the age of 18	Less than $12,500
36AZSFEYZ3ZVMLFDQLF3R22GZA4VB5	726	desc	50	0.4	0	0	Female	31	New Zealand	School up to the age of 18	$25,000 - $37,499
3RDTX9JRTX0AN2ZKA3YRUIRNPSV79G	727	desc	50	0	0	1	Female	20	USA	Some university no degree	Less than $12,500
3UL1O09SX9IGVJ7IJWIZZJASEWR09H	728	control	50	0.3	0	0	Female	0	America	Some university no degree	Less than $12,500
3UL1O09SX9IGVJ7IJWIZZJASEWR09H	729	desc	50	0	0	1	Female	33	United States	University degree	$25,000 - $37,499
3UL1O09SX9IGVJ7IJWIZZJASEWR09H	730	desc	20	0	0	1	Male	0	USA	Some university no degree	$25,000 - $37,499
31YWE12TEZB0OYHIDJ45ALD5WVLX7O	731	inj	50	0.5	1	0	Female	21	USA	Some university no degree	Less than $12,500
363A7XIFV3LQ3BALK7F7WRIAHSJVAA	732	inj	50	0	0	1	Female	20	USA	Some university no degree	Less than $12,500
38DCH97KHG19ZWH8SEYAJ3MLQNYQJR	733	inj	50	0.1	0	0	Female	50	usa	University degree	$87,500 - $99,999
3UL1O09SX9IGVJ7IJWIZZJASEWR09H	734	control	20	0.5	1	0	Male	32	USA	Some university no degree	$25,000 - $37,499
3AFT28WXLE1AJ9KMVJL6IXCLY7ROI5	735	control	20	0.1	0	0	Female	26	US	University degree	$12,500 - $24,999
3UL1O09SX9IGVJ7IJWIZZJASEWR09H	736	desc	20	0	0	1	Male	18	USA	School up to the age of 18	$12,500 - $24,999
3UL1O09SX9IGVJ7IJWIZZJASEWR09H	737	desc	50	0.5	1	0	Male	34	United States	Some university no degree	$25,000 - $37,499
3SZYX62S5FZRMFX87DLAI2ML3WC57N	738	control	50	0.5	1	0	Male	29	br	University degree	$12,500 - $24,999
3MDKGGG61PMA3HUTPZYGF4S3OOET63	739	desc	20	0.5	1	0	Male	21	USA	Some university no degree	Less than $12,500
3UL1O09SX9IGVJ7IJWIZZJASEWR09H	740	inj	20	0.3	1	0	Male	29	INDIA	University degree	$12,500 - $24,999
3AA88CN98O2DJIEC19FGX4P04LGYK2	741	control	50	0	0	1	Male	30	usa	University degree	$62,500 - $74,999
3E9ZFLPWOXRXDIYEWA821A3EABWXIJ	742	desc	20	0.3	1	0	Female	28	USA	University degree	$50,000 - $62,499
3UL1O09SX9IGVJ7IJWIZZJASEWR09H	743	inj	20	0.5	1	0	Male	25	usa	Some university no degree	Less than $12,500
3ZXV7Q5FJANP0TLT466UK05CT1HCF6	744	control	50	0.5	1	0	Female	37	usa	University degree	$62,500 - $74,999
3QX22DUVONGR5CJAHA5C5IDAB99VMV	745	inj	50	0.5	1	0	Male	21	US	Some university no degree	Less than $12,500
31KSVEGZ33RVHHW7CS6PDJQYO59RWO	746	desc	50	0.5	1	0	Female	27	USA	Graduate degree (Masters, Doctorate, etc.)	$62,500 - $74,999
31ANT7FQN71OF43KKM7M9FBFHZ8H51	747	desc	50	0.5	1	0	Male	29	US	University degree	$12,500 - $24,999
3UL1O09SX9IGVJ7IJWIZZJASEWR09H	748	control	20	0	0	1	Male	32	US	Please select...	Less than $12,500
3VDI8GSXAEST2QRBYEW70Z954PWG83	749	desc	20	0	0	1	Female	25	USA	University degree	$25,000 - $37,499
3RSBJ6YZEBPQ9IIWUBFLF0ZTIFZOFE	750	inj	20	0	0	1	Female	36	usa	Some university no degree	$37,500 - $49,999
363A7XIFV3LQ3BALK7F7WRIAHSJAVP	751	control	20	0	0	1	Male	44	US	University degree	$50,000 - $62,499
3XDSWAMB21RMRIB2IMHOWZ9Q03QQCE	752	desc	20	0.5	1	0	Female	25	0	Some university no degree	Less than $12,500
34YWR3PJ279M6NHYSKJWV63IOHG0XS	753	desc	20	0.2	1	0	Female	25	USA	University degree	$37,500 - $49,999
3FTID4TN8KXO3OWUM9RHC42FTLLYL5	754	desc	50	0.5	1	0	Male	29	USA	Some university no degree	$12,500 - $24,999
3BC9H1KCYTB4EI8TQNYJLFJVRSOYWX	755	control	50	0	0	1	Male	24	United States	Some university no degree	$12,500 - $24,999
3KLL7H3EGC05DYIZQDPZDD5EUNBHV9	756	control	50	0.3	0	0	Male	26	USA	University degree	$12,500 - $24,999
3MNJFORX8A3418CEPWJM6UZ21KVF51	757	inj	50	0.2	0	0	Male	26	US	Some university no degree	Less than $12,500
375VSR8FVV8ZBC1CNFQWCNKG57DZRM	758	control	50	0.5	1	0	Female	52	USA	University degree	$100,000 or More
379OL9DBSRDT2MVLXCOR7VBKTR3Y97	759	inj	50	0	0	1	Female	35	United States	School up to the age of 18	$12,500 - $24,999
3UL1O09SX9IGVJ7IJWIZZJASEWR09H	760	control	20	0	0	1	Male	36	United States	University degree	$25,000 - $37,499
37VHPF5VYB2GLEB6WS0OA8OQ6X4C8P	761	desc	50	0	0	1	Male	40	USA	University degree	$37,500 - $49,999
3GMLHYZ0LDWRMEJOVNJI3RYY6CCUYT	762	desc	20	0	0	1	Male	50	US	School up to the age of 18	$25,000 - $37,499
3UL1O09SX9IGVJ7IJWIZZJASEWR09H	763	desc	20	0	0	1	Female	28	USA	Some university no degree	$37,500 - $49,999
3UL1O09SX9IGVJ7IJWIZZJASEWR09H	764	control	50	0.2	0	0	Female	34	USA	Some university no degree	$12,500 - $24,999
3UL1O09SX9IGVJ7IJWIZZJASEWR09H	765	control	50	0.5	1	0	Male	31	usa	University degree	Less than $12,500
3HA5ODM5K9RU37WF171YHRCG3YQSV3	766	desc	50	0	0	1	Female	25	USA	Some university no degree	$12,500 - $24,999
3UL1O09SX9IGVJ7IJWIZZJASEWR09H	767	control	50	0	0	1	Male	27	USA	University degree	$25,000 - $37,499
3EAWOID6MSWU2YC3S5IE7L6X866V0I	768	control	50	0.5	1	0	Female	46	USA	Some university no degree	$37,500 - $49,999
3E22YV8GG05KIA7E7ZBDC5DSUBHPN3	769	desc	50	0.1	0	0	Female	44	United States	University degree	$50,000 - $62,499
3D7VY91L64WCWYL4CTEC46J38HSMBF	770	desc	20	0.5	1	0	Female	26	USA	Some university no degree	$50,000 - $62,499
3UL1O09SX9IGVJ7IJWIZZJASEWR09H	771	inj	20	0.3	1	0	Male	38	United States	Some university no degree	$12,500 - $24,999
3UL1O09SX9IGVJ7IJWIZZJASEWR09H	772	inj	50	0.5	1	0	Female	20	United States of America	School up to the age of 18	Less than $12,500
3YD0MU1NC10OSL9P29CRQD27VACA7X	773	control	20	0.5	1	0	Male	33	USA	University degree	$37,500 - $49,999
3QO7EE372NM3HDJW4MLTLF38IIPQB6	774	control	20	0.5	1	0	Female	59	US	Graduate degree (Masters, Doctorate, etc.)	$25,000 - $37,499
38G0E1M85L4AIKOJQCWYWSU4OVBUVL	775	desc	20	0.5	1	0	Female	39	USA	Graduate degree (Masters, Doctorate, etc.)	$87,500 - $99,999
35NNO802AUVS1OKAU4LT38CG8XMINK	776	desc	20	0	0	1	Male	25	United States	Graduate degree (Masters, Doctorate, etc.)	Less than $12,500
33IXYHIZB4HKWXTVC2XIQ5BQ59PE2H	777	inj	20	0.5	1	0	Female	44	USA	Some university no degree	$12,500 - $24,999
3HRWUH63QT1GP0PVNK2ZEZ8B3BH5NY	778	desc	50	0.5	1	0	*	0		Please select...	Please select...
389A2A304NHY3P631ON9HTI8NZR0CP	779	control	20	0.4	1	0	Female	23	US	University degree	Less than $12,500
3WRBLBQ2GQ7BK1M83AJS7K3NLRKG0G	780	inj	20	0.5	1	0	Male	24	USA	Some university no degree	$37,500 - $49,999
3UL1O09SX9IGVJ7IJWIZZJASEWR09H	781	inj	20	0.5	1	0	Male	32	usa	Some university no degree	$25,000 - $37,499
3UL1O09SX9IGVJ7IJWIZZJASEWR09H	782	inj	20	0	0	1	Male	26	United States	University degree	$25,000 - $37,499
3UL1O09SX9IGVJ7IJWIZZJASEWR09H	783	inj	50	0.5	1	0	Female	45	USA	University degree	$25,000 - $37,499
3X0EMNLXEOOXQFGN9QX4MM75GEJVPQ	784	inj	50	0.6	1	0	Female	35	United States	Some university no degree	$25,000 - $37,499
37ZQELHEQZXEX7A1FJJLV1JXP66NM5	785	desc	20	0.5	1	0	Male	22	0	Some university no degree	Less than $12,500
3B286OTISDGHCGAR3I1OT37GM5CAJ4	786	desc	20	0.5	1	0	Female	27	USA	Some university no degree	Less than $12,500
3UL1O09SX9IGVJ7IJWIZZJASEWR09H	787	inj	50	0	0	1	Male	38	USA	University degree	$25,000 - $37,499
3UL1O09SX9IGVJ7IJWIZZJASEWR09H	788	desc	20	0.1	0	0	Male	22	USA	University degree	$87,500 - $99,999
3LN50BUKPUAUUA4TVMVYZD93PGHLPX	789	control	20	0.5	1	0	Female	24	united states	University degree	$100,000 or More
32PT7WK7DLE4P9BEK7033XYXBBND3X	790	desc	20	0	0	1	Male	34	USA	Some university no degree	$87,500 - $99,999
3S8A4GJRD22PG9YIUUYVGMGOL9U6VW	791	inj	50	0	0	1	Male	23	USA	University degree	Less than $12,500
3ZURAPD287M5DQBVO9HA34MLP4Q1F5	792	inj	20	0	0	1	Female	30	usa	University degree	$12,500 - $24,999
3HA5ODM5K9RU37WF171YHRCG3YQVS6	793	desc	50	0.5	1	0	Male	19	United States	Some university no degree	Less than $12,500
3V8JSVE8YXPAXIM25N4DZ9CVKOKEYY	794	inj	20	0.5	1	0	Female	29	USA	Some university no degree	$12,500 - $24,999
307FVKVSYQE9QWT8T820DAG730H47H	795	control	20	1	1	0	Female	20	USA	Some university no degree	Less than $12,500
372AGES0I34A6H1XMX2BF245X7EXRM	796	inj	20	0	0	1	Male	35	USA	University degree	$25,000 - $37,499
3YLPJ8OXX7C35BZZBL6Y79TV5TVX44	797	desc	50	0.5	1	0	Male	19	USA	School up to the age of 18	$12,500 - $24,999
38Z7YZ2SB21D4LX2AWDA727LD8AIQ8	798	desc	50	0.5	1	0	Male	47	united states	School up to the age of 18	$37,500 - $49,999
34R3P23QHR0ISNI4GNUVZFOS1WDHWJ	799	inj	20	0	0	1	Female	26	USA	University degree	$50,000 - $62,499
3UOMW19E6C5XYWS4YUTLYOEZ473C5N	800	inj	50	0.5	1	0	Male	18	US	Some university no degree	$12,500 - $24,999
3WRBLBQ2GQ7BK1M83AJS7K3NLRJ0GZ	801	control	50	0.3	0	0	Female	35	USA	University degree	$62,500 - $74,999
3A520CCNWMZ910OZPHQXWNUOHXHAEK	802	control	20	0.1	0	0	Female	31	us	Some university no degree	$25,000 - $37,499
3UAU495MIHRFS0FMP0AK100WS2DUOI	803	desc	20	1	1	0	Female	27	US	University degree	$62,500 - $74,999
3UL1O09SX9IGVJ7IJWIZZJASEWR09H	804	desc	20	0.5	1	0	Female	18	USA	Some university no degree	Prefer not to disclose
3UL1O09SX9IGVJ7IJWIZZJASEWR09H	805	desc	20	0	0	1	Female	24	USA	Some university no degree	$25,000 - $37,499
3RQVKZ7ZRJIZNIELPUJCKVJ9JML27J	806	desc	50	0	0	1	Female	25	US	School up to the age of 18	$25,000 - $37,499
33NOQL7T9NYTT7MGO6KWL6PBFFQ8ZK	807	control	50	0.5	1	0	Male	23	united states	University degree	$37,500 - $49,999
3NI0WFPPI8F9N8X2RXA6VTQYRDH604	808	control	50	0.2	0	0	Female	22	United States	University degree	$25,000 - $37,499
30Z7M1Q8UXJSSZE8CE4X4DY26UJA8L	809	control	20	0.5	1	0	Female	32	USA	University degree	$50,000 - $62,499
3UL1O09SX9IGVJ7IJWIZZJASEWR09H	810	control	20	0.2	1	0	Female	30	0	Some university no degree	$62,500 - $74,999
3VMV5CHJZ7EC0AJZ1C72RV5SI2HTG5	811	control	20	0.3	1	0	Female	31	USA	University degree	$12,500 - $24,999
3UXQ63NLA9LSQG3JCHDX4T4E8C2LBC	812	control	20	0.5	1	0	Male	28	United States	Some university no degree	$25,000 - $37,499
3UL1O09SX9IGVJ7IJWIZZJASEWR09H	813	inj	50	0	0	1	Female	25	usa	Some university no degree	Less than $12,500
302U8RURJY0XNU4ATBKCIX2AGZIVNU	814	control	20	0.5	1	0	Female	30	US	University degree	$25,000 - $37,499
3NKW03WTLL6V5GH7ZDHP8TGTSJ7QWM	815	control	20	0.2	1	0	Female	22	united states	School up to the age of 18	$50,000 - $62,499
3S37Y8CWI7ZOGBU91GAC5QFOWRQ4WJ	816	inj	20	0.4	1	0	Female	29	usa	University degree	$12,500 - $24,999
3UL1O09SX9IGVJ7IJWIZZJASEWR09H	817	desc	50	0.5	1	0	Female	21	USA	Some university no degree	Less than $12,500
3UL1O09SX9IGVJ7IJWIZZJASEWR09H	818	desc	20	0.3	1	0	Male	25	USA	University degree	$25,000 - $37,499
337F8MIIMYCV8LTO89HRYV6KVMB04D	819	desc	20	0.1	0	0	Female	18	0	School up to the age of 18	Prefer not to disclose
3UL1O09SX9IGVJ7IJWIZZJASEWR09H	820	desc	20	0.1	0	0	Female	42	USA	University degree	$62,500 - $74,999
3VDI8GSXAEST2QRBYEW70Z954PW8GV	821	inj	20	0.5	1	0	Male	35	usa	Some university no degree	$25,000 - $37,499
3FHTJGYT8MZE8IQSKVYIML4VTZUPGU	822	desc	50	0	0	1	Female	36	United States	School up to the age of 18	$50,000 - $62,499
3UL1O09SX9IGVJ7IJWIZZJASEWR09H	823	inj	50	0.5	1	0	Male	27	USA	School up to the age of 18	$62,500 - $74,999
3IHWR4LC7CC7YHX6O2WALBMLJ2OI8X	824	inj	50	0	0	1	Male	28	America	Graduate degree (Masters, Doctorate, etc.)	$62,500 - $74,999
3UZUVSO3P6UA31XOMKG25EPOBE5MEF	825	desc	20	0.5	1	0	Female	43	USA	Some university no degree	$37,500 - $49,999
37G6BXQPLPK1OGVGEDNJMN9TLF2QE6	826	control	50	0.5	1	0	Male	25	USA	University degree	Less than $12,500
3RSBJ6YZEBPQ9IIWUBFLF0ZTIFZFO5	827	inj	50	0	0	1	Male	18	0	School up to the age of 18	Less than $12,500
3UL1O09SX9IGVJ7IJWIZZJASEWR09H	828	desc	20	0	0	1	Female	25	usa	University degree	$37,500 - $49,999
3VLL1PIENPNWEZ9WVN9SISFBUKTOZ2	829	inj	50	0.5	1	0	Male	30	ga	School up to the age of 18	Less than $12,500
3UL1O09SX9IGVJ7IJWIZZJASEWR09H	830	inj	20	0.2	1	0	Male	26	USA	University degree	Less than $12,500
3J94SKDEKHO73OYIYQOWIUWHP7F5DG	831	control	50	0.8	1	0	Male	32	United States	University degree	$75,000 - $87,499
3ZLW647WAKUHMZDYNIGM7E7TEKY32E	832	control	50	0.5	1	0	Female	50	USA	University degree	$25,000 - $37,499
3S829FDFT10G57IS4W7RADN1I6NXDG	833	control	20	0.5	1	0	Male	26	United States	Some university no degree	Less than $12,500
306W7JMRYXXXB9J0IS4TZOI8OC4B8H	834	desc	20	0	0	1	Male	29	USA	University degree	$25,000 - $37,499
3ZZAYRN1I5Q0SN0XPVKAW4EU9O7TOR	835	desc	50	0	0	1	Female	20	United States of America	Some university no degree	Less than $12,500
3EN4YVUOUBRT8TIKEST2DBIENQMJXI	836	control	50	0.5	1	0	Female	27	US	University degree	$62,500 - $74,999
3UL1O09SX9IGVJ7IJWIZZJASEWR09H	837	control	50	0.5	1	0	Male	59	United States	Some university no degree	$25,000 - $37,499
3FI30CQHVJIA7V0CPD7VFAMHIHE6BQ	838	desc	20	0	0	1	Female	30	us	University degree	$37,500 - $49,999
3CMIQF80GMPXB1218V4LAZHG4HG6Q3	839	control	20	0	0	1	Male	22	USA	University degree	$25,000 - $37,499
3UL1O09SX9IGVJ7IJWIZZJASEWR09H	840	desc	20	0.4	1	0	Male	34	us	School up to the age of 18	Less than $12,500
3EFNPKWBMRNAQPAK8VC8OQEEHMF30V	841	desc	20	0	0	1	Female	21	USA	School up to the age of 18	$25,000 - $37,499
302OLP89DY6U424LTQK26ZULWL4CAT	842	control	50	0.5	1	0	Female	25	usa	Graduate degree (Masters, Doctorate, etc.)	$50,000 - $62,499
3V0TR1NRV91R9YR60BEKN1IX48N4A8	843	control	50	0	0	1	*	0	0	Prefer not to disclose	Prefer not to disclose
37VE3DA4YTGQ4KKTLWYZC1B7RVTBHV	844	inj	20	0	0	1	Female	25	United States	Some university no degree	Less than $12,500
3CRWSLD91J3WFSADGYJYAQJ2FGCOMM	845	desc	20	0.2	1	0	Female	33	USA	Some university no degree	$25,000 - $37,499
3GMLHYZ0LDWRMEJOVNJI3RYY6CDYUY	846	desc	50	0	0	1	Male	35	USA	University degree	$62,500 - $74,999
3TKSOBLOHKFGD7H7L4O3QQ89WIOBBF	847	inj	20	0.2	1	0	Female	27	usa	Some university no degree	$25,000 - $37,499
3HJ1EVZS2NIYQJUJ28VN8MF1QCF3RU	848	inj	50	0.5	1	0	Male	31	USA	University degree	$37,500 - $49,999
3IVEC1GSLOYLISXR7Z8VI2EDIB81J9	849	control	50	0.5	1	0	Male	23	USA	Some university no degree	Less than $12,500
3UL1O09SX9IGVJ7IJWIZZJASEWR09H	850	control	20	0.5	1	0	Female	30	USA	University degree	$25,000 - $37,499
3AXFSPQOYPXC87RZEYNG74I7JLQJFR	851	control	20	0.5	1	0	Male	22	USA	Some university no degree	Less than $12,500
3X0EMNLXEOOXQFGN9QX4MM75GEKPVL	852	desc	20	0.5	1	0	Female	23	USA	University degree	$62,500 - $74,999
3UL1O09SX9IGVJ7IJWIZZJASEWR09H	853	control	20	0.5	1	0	Female	25	United States	University degree	$12,500 - $24,999
3UL1O09SX9IGVJ7IJWIZZJASEWR09H	854	control	20	0.6	1	0	Male	29	US	School up to the age of 18	$25,000 - $37,499
3GMLHYZ0LDWRMEJOVNJI3RYY6CDUYU	855	inj	20	0.5	1	0	Male	23	USA	School up to the age of 18	Less than $12,500
3BA7SXOG1IPKRG0PEPQJZ3NC6Y68RQ	856	inj	50	0.5	1	0	Male	26	United States	Some university no degree	$12,500 - $24,999
34XASH8KLPLE0SMEVYWDZQOSPL7PM3	857	control	50	0.1	0	0	Female	32	United States	Some university no degree	Less than $12,500
36818Z1KV2C6R2820X91DWQRQ8RA3T	858	desc	20	0.2	1	0	Female	25	USA	Graduate degree (Masters, Doctorate, etc.)	$25,000 - $37,499
36FQTHX3Z2QBACDU6B9X87AX8QBB3O	859	desc	50	0.5	1	0	Female	28	united states	Some university no degree	$12,500 - $24,999
3PZDSVZ3J4GYTHLV9FJP972X3FMN4B	860	inj	20	0.5	1	0	Male	27	usa	University degree	$37,500 - $49,999
3XU9MCX6VNB951Y0Y8HIPCA9KYER26	861	desc	20	0.5	1	0	Male	32	United States	Some university no degree	$12,500 - $24,999
3Y3CZJSZ9JS14YHNGRJGNJDL4865RM	862	inj	20	0.5	1	0	Male	29	United States	Some university no degree	Less than $12,500
3JGHED38ECQPO37SIFQ7TZKEY1FY7V	863	control	50	0	0	1	Male	24	usa	University degree	$25,000 - $37,499
3HEADTGN2ORI2SW2MI1TRH7KHW8VRJ	864	desc	20	1	1	0	Male	39	USA	University degree	$37,500 - $49,999
3UL1O09SX9IGVJ7IJWIZZJASEWR09H	865	control	50	0.3	0	0	Female	41	UK	Graduate degree (Masters, Doctorate, etc.)	$12,500 - $24,999
3JAOYN9IHK167H9HRIURQOCLKYY33P	866	inj	20	0	0	1	Female	29	USA	Graduate degree (Masters, Doctorate, etc.)	$37,500 - $49,999
34OWYT6U3VG7CMGGTU2OL7HW3869ID	867	inj	50	0.5	1	0	Male	39	USA	University degree	$75,000 - $87,499
382GHPVPHRQRPDSLRWZA0T4RYYW43D	868	inj	50	0.8	1	0	Male	24	United States	Some university no degree	$12,500 - $24,999
3K2CEDRACA0CSKFLCF5X40PPEOSTMC	869	control	20	0.5	1	0	Female	28	USA	Some university no degree	$37,500 - $49,999
3UL1O09SX9IGVJ7IJWIZZJASEWR09H	870	desc	20	0	0	1	Female	0	0	Some university no degree	Prefer not to disclose
3UL1O09SX9IGVJ7IJWIZZJASEWR09H	871	inj	20	0.4	1	0	Male	20	0	Some university no degree	Less than $12,500
3J6BHNX0U8RJ7JAYU765GORT01CKNY	872	control	50	0.5	1	0	Male	51	us	Some university no degree	$25,000 - $37,499
3HEADTGN2ORI2SW2MI1TRH7KHW7RVE	873	inj	20	0.5	1	0	Male	20	US	Some university no degree	Less than $12,500
3OLZC0DJ8IE59TTJWV7KDP6TU0OVIE	874	inj	50	0	0	1	Male	25	USA	University degree	$75,000 - $87,499
3TZ0XG8CBTJENG43K8QX8INI0C1985	875	control	50	0	0	1	Male	29	United States	Graduate degree (Masters, Doctorate, etc.)	$87,500 - $99,999
3087LXLJ6LF561QDSQDAPZ3BKCLF0H	876	control	50	0	0	1	Male	28	united states	University degree	$75,000 - $87,499
3T5ZXGO9DDNZZBMCA01W7XAB9LBZQL	877	inj	50	0	0	1	Male	26	United States	Graduate degree (Masters, Doctorate, etc.)	$12,500 - $24,999
3VZYA8PITNXD44XOME013NCYVI650N	878	control	50	0	0	1	Male	22	USA	Some university no degree	Less than $12,500
3P520RYKCG5TKQ94KLELSU05B795UP	879	desc	50	0	0	1	Male	23	United States	University degree	Less than $12,500
3UL1O09SX9IGVJ7IJWIZZJASEWR09H	880	control	20	0	0	1	Male	33	United States	University degree	Less than $12,500
3YOAVL4CAZGSA6ZEC3UJ4U96DTU4Z9	881	desc	50	0.5	1	0	Male	18	USA	School up to the age of 18	Less than $12,500
3KTZHH2ONHETU0NX9HU2D4T20B88M3	882	desc	50	0.5	1	0	Female	26	US	Some university no degree	$12,500 - $24,999
34R0BODSP0YCVUCIULZGOCE2PJG5E9	883	desc	20	0.2	1	0	Female	30	USA	Some university no degree	$25,000 - $37,499
37M4O367VIHA7I4VBJNZ1KJBYL75MY	884	desc	50	0.1	0	0	Female	40	US	Some university no degree	$25,000 - $37,499
301KG0KX9BKWG7KX235OB883XPH2HL	885	inj	20	0.2	1	0	Female	28	usa	Some university no degree	$25,000 - $37,499
3UL1O09SX9IGVJ7IJWIZZJASEWR09H	886	inj	20	0	0	1	*	35	USA	University degree	$75,000 - $87,499
3D17ECOUODUAXEV24EG82VXOMEL13W	887	inj	50	0.1	0	0	Female	34	US	Some university no degree	$100,000 or More
30U1YOGZG9V89QWTAM14B5693RMDSP	888	desc	50	0.5	1	0	Female	31	USA	Some university no degree	Less than $12,500
3EKZL9T8Y7L9EPCZZWUUNLHP9GTHC8	889	control	50	0.5	1	0	Male	22	0	Some university no degree	$37,500 - $49,999
3UL1O09SX9IGVJ7IJWIZZJASEWR09H	890	inj	20	0.2	1	0	Male	23	united states of america	Some university no degree	$25,000 - $37,499
33KGGVH24TGMDC2GO3NW9BMST9M1XW	891	inj	20	0.3	1	0	Female	30	usa	University degree	$100,000 or More
3QE4DGPGBQASJP49MB6UJNT02304GK	892	inj	20	0	0	1	Male	33	USA	University degree	$100,000 or More
3QHITW7OYN8YY3E4Y8LXQ4J2004QAB	893	inj	50	0.5	1	0	Male	31	United States	Some university no degree	$25,000 - $37,499
32L724R85KJS49WNAJYL7XHB8COIPH	894	desc	50	0.5	1	0	Female	30	USA	University degree	$25,000 - $37,499
3UL1O09SX9IGVJ7IJWIZZJASEWR09H	895	control	50	0.3	0	0	Female	19	United States	School up to the age of 18	$12,500 - $24,999
37AQKJ12TWNG5F55LC69QEKH8WOTTD	896	desc	20	0.5	1	0	Male	30	USA	Some university no degree	$75,000 - $87,499
3126F2F5F72GO4U1E08UMIJJGJFPED	897	desc	50	0.3	0	0	Male	25	usa	Some university no degree	Less than $12,500
3UL1O09SX9IGVJ7IJWIZZJASEWR09H	898	inj	20	0.5	1	0	Female	40	USA	University degree	$37,500 - $49,999
3UL1O09SX9IGVJ7IJWIZZJASEWR09H	899	control	50	0.2	0	0	Male	0	US	School up the age of 16	$62,500 - $74,999
3UL1O09SX9IGVJ7IJWIZZJASEWR09H	900	control	50	0	0	1	Male	44	usa	University degree	$37,500 - $49,999
3C8QQOM6JO02DOHPIR5EQG8R32NILJ	901	desc	50	0.5	1	0	Female	28	USA	Some university no degree	$37,500 - $49,999
3UL1O09SX9IGVJ7IJWIZZJASEWR09H	902	desc	20	0.1	0	0	Male	24	US	University degree	$25,000 - $37,499
3T2HW4QDUU6GZJUG1K62A4J1Q3MC9E	903	control	50	0	0	1	Female	24	usa	University degree	$12,500 - $24,999
3UL1O09SX9IGVJ7IJWIZZJASEWR09H	904	control	50	0	0	1	Female	50	USA	Some university no degree	$50,000 - $62,499
3UL1O09SX9IGVJ7IJWIZZJASEWR09H	905	inj	20	0.2	1	0	Male	28	USA	University degree	$37,500 - $49,999
3VP28W7DUMJ28MW3WKQ2VY6X2J2ZFR	906	control	50	0	0	1	Male	22	United States	Some university no degree	$25,000 - $37,499
3TL87MO8CLOI3XFZHJZTNJVZNAVLFV	907	inj	50	0.5	1	0	Male	41	USA	University degree	$100,000 or More
3BFNCI9LYJPO80A4TUXH35O1P0M730	908	desc	50	0.5	1	0	Female	46	USA	University degree	$25,000 - $37,499
3UL1O09SX9IGVJ7IJWIZZJASEWR09H	909	desc	50	0.2	0	0	Male	33	US	University degree	$50,000 - $62,499
3NSCTNUR2YM95HV6EGXUSTOB44IA5J	910	inj	20	0	0	1	Female	22	US	Some university no degree	$12,500 - $24,999
3X7837UUACXGPEYOD5KCDY5UQMN6JB	911	control	20	0.5	1	0	Female	22	USA	Some university no degree	Less than $12,500
3OLZC0DJ8IE59TTJWV7KDP6TU0PVIF	912	desc	50	0.4	0	0	Female	29	United States	University degree	Less than $12,500
3UL1O09SX9IGVJ7IJWIZZJASEWR09H	913	desc	20	0	0	1	Female	27	US	Some university no degree	$12,500 - $24,999
3Y7LTZE0YSLRR4TTR9L1HY70C6HZUQ	914	desc	20	0.6	1	0	Male	28	United States	University degree	$37,500 - $49,999
36U4VBVNQNCIPD72HSROVV513PYRUP	915	control	50	0.1	0	0	Female	44	USA	Graduate degree (Masters, Doctorate, etc.)	$100,000 or More
3HKIF5DF6XWTGVAL362L0V4GOVE9GL	916	inj	50	0.5	1	0	Male	39	USA	University degree	$25,000 - $37,499
388CL5C1RIM2HT65C9NTQ47C3P7LHS	917	inj	20	0.2	1	0	Female	38	USA	School up the age of 16	Less than $12,500
3VMV5CHJZ7EC0AJZ1C72RV5SI2GGTR	918	inj	50	0.5	1	0	Male	29	USA	Some university no degree	Less than $12,500
3UL1O09SX9IGVJ7IJWIZZJASEWR09H	919	control	20	0.2	1	0	Male	54	United States	University degree	$37,500 - $49,999
3DWGDA5POE3U9NXLOOMELQP7DYF1VU	920	desc	20	0.5	1	0	Male	28	USA	School up to the age of 18	Less than $12,500
3UL1O09SX9IGVJ7IJWIZZJASEWR09H	921	inj	20	0	0	1	Male	22	usa	School up to the age of 18	$25,000 - $37,499
3ICOHX7ENBAD0NQHXFT47HIB8B40EI	922	control	20	0.5	1	0	Male	19	USA	Some university no degree	Less than $12,500
3UL1O09SX9IGVJ7IJWIZZJASEWR09H	923	inj	50	0.2	0	0	Female	18	USA	School up to the age of 18	Prefer not to disclose
3UL1O09SX9IGVJ7IJWIZZJASEWR09H	924	desc	20	0.5	1	0	Female	59	USA	Some university no degree	$37,500 - $49,999
35ZRNT9RUHXVT623AGEJERAWFPV3OL	925	control	20	0.5	1	0	Male	20	United States	Some university no degree	Less than $12,500
3AC6MFV69JHMMIN9RAE2YJIAIYFZHP	926	desc	20	0	0	1	Male	20	United States	Some university no degree	Less than $12,500
3UL1O09SX9IGVJ7IJWIZZJASEWR09H	927	desc	50	0	0	1	Female	47	USA	Some university no degree	$12,500 - $24,999
3UL1O09SX9IGVJ7IJWIZZJASEWR09H	928	inj	50	0.8	1	0	Male	18	USA	School up to the age of 18	Less than $12,500
3UL1O09SX9IGVJ7IJWIZZJASEWR09H	929	inj	20	0	0	1	Female	21	America	Some university no degree	$25,000 - $37,499
3UL1O09SX9IGVJ7IJWIZZJASEWR09H	930	inj	20	0.4	1	0	Male	26	USA	University degree	$87,500 - $99,999
37YYO3NWHCPIXH1JD4GTCUK9WOPCCV	931	desc	20	0.5	1	0	Female	23	USA	School up to the age of 18	Less than $12,500
3MJ9GGZYO25H6KCJWXVWUMLZKUSA2J	932	control	20	0	0	1	Male	32	USA	School up to the age of 18	Less than $12,500
3UL1O09SX9IGVJ7IJWIZZJASEWR09H	933	desc	20	0.1	0	0	Female	26	USA	University degree	Less than $12,500
36FFXPMST8NANE92P13LILB6YUDHO6	934	control	20	0	0	1	Female	30	usa	University degree	$25,000 - $37,499
3G5RUKN2EB2ZQNR7QAFGQFDDP709NT	935	desc	50	0	0	1	Male	38	USA	University degree	$75,000 - $87,499
3UL1O09SX9IGVJ7IJWIZZJASEWR09H	936	control	50	0.5	1	0	Female	21	USA	University degree	$12,500 - $24,999
3UL1O09SX9IGVJ7IJWIZZJASEWR09H	937	control	20	0.5	1	0	Male	24	USA	University degree	$12,500 - $24,999
3B9XR6P1WDUMVQFJ9W1KOERM4NYJB9	938	desc	50	0.4	0	0	Female	24	usa	Some university no degree	Less than $12,500
30EMX9PEVJIGNW2323NRFI1ZN0LKSB	939	desc	20	0.3	1	0	*	24	USA	University degree	Less than $12,500
3UL1O09SX9IGVJ7IJWIZZJASEWR09H	940	control	50	0.5	1	0	Female	23	USA	University degree	$25,000 - $37,499
3126F2F5F72GO4U1E08UMIJJGJGPEE	941	desc	50	0.5	1	0	Female	46	US	Some university no degree	$62,500 - $74,999
3UL1O09SX9IGVJ7IJWIZZJASEWR09H	942	desc	50	0.5	1	0	*	0	0	Prefer not to disclose	Prefer not to disclose
3UL1O09SX9IGVJ7IJWIZZJASEWR09H	943	inj	20	0.5	1	0	Female	37	USA	Some university no degree	$87,500 - $99,999
3S8A4GJRD22PG9YIUUYVGMGOL9V6VX	944	inj	20	0.2	1	0	Female	39	USA	Some university no degree	$37,500 - $49,999
3TUOHPJXYGWFEDIJLRCH21CMPMTXWP	945	desc	50	0.4	0	0	Male	27	United States	Some university no degree	$25,000 - $37,499
3UL1O09SX9IGVJ7IJWIZZJASEWR09H	946	inj	20	0.2	1	0	Male	22	USA	University degree	$75,000 - $87,499
3UL1O09SX9IGVJ7IJWIZZJASEWR09H	947	control	20	0.5	1	0	Male	26	USA	University degree	$12,500 - $24,999
36BTXXLZ2U7J8FDN2M06IR774CBR43	948	desc	20	0	0	1	Male	26	china	Graduate degree (Masters, Doctorate, etc.)	$87,500 - $99,999
3UL1O09SX9IGVJ7IJWIZZJASEWR09H	949	control	20	0.1	0	0	Male	57	united states of america	Graduate degree (Masters, Doctorate, etc.)	$75,000 - $87,499
356TQKY9XEWA9XGA5BSDUMWC5MC87R	950	desc	20	0.5	1	0	Female	23	USA	Some university no degree	Less than $12,500
3J9L0X0VDELPDH0LIB63MYQ4IJ3W96	951	desc	50	0	0	1	Female	28	USA	Graduate degree (Masters, Doctorate, etc.)	$25,000 - $37,499
3ZQA3IO31AQZJ3OONC00QYVZH5GO1D	952	inj	50	0.3	0	0	Male	53	usa	University degree	$25,000 - $37,499
3UL1O09SX9IGVJ7IJWIZZJASEWR09H	953	control	50	0.5	1	0	Female	45	U.S.A	University degree	$62,500 - $74,999
3TTPFEFXCSJKY83YP5HR1LPFDUIH6G	954	desc	50	0.4	0	0	Male	28	usa	Some university no degree	$62,500 - $74,999
3UL1O09SX9IGVJ7IJWIZZJASEWR09H	955	control	20	0.5	1	0	Male	63	usa	Graduate degree (Masters, Doctorate, etc.)	$12,500 - $24,999
38VTL6WC49CA1ZT9UMBAVF6I7VKY5G	956	desc	50	0	0	1	Female	68	USA	School up to the age of 18	Less than $12,500
3UL1O09SX9IGVJ7IJWIZZJASEWR09H	957	inj	50	0	0	1	Female	26	USA	Some university no degree	$25,000 - $37,499
3L7SUC0TTTTBCBIUEDHNKPNKHDV0M7	958	control	50	0.5	1	0	Male	37	USA	University degree	$25,000 - $37,499
3AJA9FLWSBXGDW7TWG2GV337660IFD	959	inj	20	0.2	1	0	Female	27	USA	School up to the age of 18	$12,500 - $24,999
3XJOUITW8TQ3DZDD48CEL99UOPPTQZ	960	desc	20	0.5	1	0	Male	37	USA	Some university no degree	$25,000 - $37,499
3UL1O09SX9IGVJ7IJWIZZJASEWR09H	961	desc	50	0.5	1	0	Female	32	united states	University degree	Less than $12,500
3UL1O09SX9IGVJ7IJWIZZJASEWR09H	962	inj	50	0.5	1	0	Female	66	USA	Some university no degree	$12,500 - $24,999
3P4ZBJFX2U2YERRYLX6VWUCFLHZFWI	963	desc	50	0.2	0	0	Male	27	USA	Some university no degree	$12,500 - $24,999
3UL1O09SX9IGVJ7IJWIZZJASEWR09H	964	inj	50	0.5	1	0	Male	25	USA	University degree	$62,500 - $74,999
38LRF35D5KVQ6BM062QSDX2LXBIU3O	965	control	50	0.5	1	0	Female	23	US	University degree	$62,500 - $74,999
3BAKUKE49GB2GGG4F4H4KT04SS0R1P	966	control	20	1	1	0	Male	31	USA	University degree	Less than $12,500
3UL1O09SX9IGVJ7IJWIZZJASEWR09H	967	control	50	0	0	1	Male	25	United States	Please select...	$12,500 - $24,999
3OZ4VAIBEWE144DPEDSKPQLT7FDVJQ	968	control	20	0	0	1	Male	34	united states	School up to the age of 18	$25,000 - $37,499
30UZJB2POGB9LWWL51IK5LA5YUP35F	969	control	20	0	0	1	Male	30	USA	Some university no degree	$25,000 - $37,499
3OID399FXF6Z5LR7421546NUE1SDF6	970	inj	50	0.7	1	0	Male	31	United States	University degree	$37,500 - $49,999
3PEG1BH7ADQH6AL1RH1WPTRZJCYBK0	971	desc	20	0.3	1	0	Female	24	USA	University degree	$25,000 - $37,499
3X2YVV51PT37OCXQEYRA7S8LK7G1W3	972	control	50	0.5	1	0	Female	29	usa	Graduate degree (Masters, Doctorate, etc.)	$87,500 - $99,999
3538U0YQ1ET1NTPABDVTRX1INO4F3B	973	inj	50	0.5	1	0	Male	39	USA	Graduate degree (Masters, Doctorate, etc.)	$25,000 - $37,499
3UL1O09SX9IGVJ7IJWIZZJASEWR09H	974	control	50	0	0	1	Female	26	USA	University degree	$50,000 - $62,499
3UL1O09SX9IGVJ7IJWIZZJASEWR09H	975	inj	20	0.1	0	0	Male	28	USA	University degree	$62,500 - $74,999
3NOEP8XAU31PU4LI95YMA74QWPRPXN	976	inj	50	0	0	1	Male	39	USA	Graduate degree (Masters, Doctorate, etc.)	$50,000 - $62,499
3R6RZGK0XEBRZT8O0DTNZD0HKJMVYK	977	inj	20	0.5	1	0	Male	34	USA	University degree	$25,000 - $37,499
3UL1O09SX9IGVJ7IJWIZZJASEWR09H	978	inj	50	0	0	1	Female	30	usa	University degree	$12,500 - $24,999
3W5PY7V3UO6I8Y8UJOF4WPPNPWFJYN	979	desc	50	0.5	1	0	Male	25	United States	Some university no degree	$25,000 - $37,499
3BO3NEOQMZGLH5QLL0GOH2SG9QNIA0	980	control	50	0.3	0	0	Male	33	USA	University degree	$50,000 - $62,499
3RTFSSG7T75KEJ1U789TR7HZIDKLWS	981	inj	50	0.5	1	0	Male	27	US	Some university no degree	$12,500 - $24,999
3UL1O09SX9IGVJ7IJWIZZJASEWR09H	982	control	20	0	0	1	Male	31	USA	Please select...	$100,000 or More
3UL1O09SX9IGVJ7IJWIZZJASEWR09H	983	desc	20	0.5	1	0	Male	30	USA	Graduate degree (Masters, Doctorate, etc.)	$12,500 - $24,999
3DA79LNS58UB6Y7B6X0I81GJEXC3T7	984	inj	20	0.5	1	0	Male	22	USA	University degree	Prefer not to disclose
3PUV2Q8SV339S4FRZ0F9LGW9Z31DBP	985	inj	20	0.3	1	0	Female	42	USA	University degree	Less than $12,500
3S1WOPCJFFSK2TR3JN3APMX77KAJE8	986	control	50	0	0	1	Male	24	United States	University degree	Less than $12,500
3UL1O09SX9IGVJ7IJWIZZJASEWR09H	987	inj	50	0.5	1	0	Female	22	USA	Prefer not to disclose	Prefer not to disclose
341H3G5YFZDBBIHDT27HSRJTWHDZ0N	988	desc	20	0.4	1	0	Male	24	USA	Graduate degree (Masters, Doctorate, etc.)	$25,000 - $37,499
3O0M2G5VC51D4FH1850KR67DYQ549T	989	desc	20	0	0	1	Male	38	UNITED STATES OF AMERICA	School up to the age of 18	$25,000 - $37,499
3UY4PIS8QQKH1IOCMX0NB9VURVC1NC	990	inj	20	0.5	1	0	*	0		Please select...	Please select...
3WKGUBL7SYL85HIAX23AWFY8YKM4LQ	991	desc	50	0.5	1	0	Female	25	United States	Some university no degree	Less than $12,500
3XWUWJ18TKPA55ZJLMMT06SLAO1UUV	992	desc	20	0	0	1	Female	28	USA	University degree	$25,000 - $37,499
3UL1O09SX9IGVJ7IJWIZZJASEWR09H	993	desc	50	0.4	0	0	Female	22	USA	Some university no degree	$37,500 - $49,999
3TRB893CSI9P2CMSO941MZDAT5Q7G7	994	inj	20	0.2	1	0	Female	44	USA	University degree	$12,500 - $24,999
3UL1O09SX9IGVJ7IJWIZZJASEWR09H	995	inj	50	0.4	0	0	Male	27	us	Graduate degree (Masters, Doctorate, etc.)	$50,000 - $62,499
360ZO6N6J0IT8567E90GD0ODKHPM95	996	desc	20	1	1	0	Male	26	USA	Graduate degree (Masters, Doctorate, etc.)	$37,500 - $49,999
3UL1O09SX9IGVJ7IJWIZZJASEWR09H	997	inj	50	0.5	1	0	Male	24	0	Graduate degree (Masters, Doctorate, etc.)	Prefer not to disclose
3OKP4QVBP1W7LEKQVCGLWQF0UDVAG0	998	desc	20	0.5	1	0	Female	31	USA	University degree	$50,000 - $62,499
3UL1O09SX9IGVJ7IJWIZZJASEWR09H	999	control	50	0	0	1	Male	21	United States	Some university no degree	$12,500 - $24,999
3UL1O09SX9IGVJ7IJWIZZJASEWR09H	1000	control	20	0.2	1	0	Female	25	US	University degree	$62,500 - $74,999
3UL1O09SX9IGVJ7IJWIZZJASEWR09H	1001	inj	20	0	0	1	Male	23	US	University degree	$75,000 - $87,499
3SMIWMMK604NX9OOGM1UIUDIV4DUWV	1002	desc	50	0.3	0	0	Female	27	United States	University degree	$50,000 - $62,499
3UL1O09SX9IGVJ7IJWIZZJASEWR09H	1003	desc	20	0	0	1	Male	37	USA	University degree	$37,500 - $49,999
36818Z1KV2C6R2820X91DWQRQ8SA3U	1004	control	50	0.5	1	0	Male	27	USA	Some university no degree	$12,500 - $24,999
38O9DZ0A61MGJI0G6KEKEHJDOB062N	1005	control	20	0	0	1	Female	32	usa	School up to the age of 18	$50,000 - $62,499
3Q9SPIIRWIL3I0AQAHK3IT1OO1MWAM	1006	control	20	0.5	1	0	Male	23	united states	Some university no degree	$12,500 - $24,999
3PKVGQTFIGJZ6MR7RTODYGBEZD9YRU	1007	desc	50	0	0	1	Female	31	USA	Graduate degree (Masters, Doctorate, etc.)	$25,000 - $37,499
35YHTYFL1F2LZ2RTVN1ZAST1E8WVFN	1008	control	50	0	0	1	Female	37	usa	Some university no degree	$25,000 - $37,499
3P4ZBJFX2U2YERRYLX6VWUCFLHYWFY	1009	control	50	0	0	1	Male	39	United States	Graduate degree (Masters, Doctorate, etc.)	$37,500 - $49,999
3UL1O09SX9IGVJ7IJWIZZJASEWR09H	1010	desc	50	0.6	1	0	Male	35	usa	School up to the age of 18	$50,000 - $62,499
3UL1O09SX9IGVJ7IJWIZZJASEWR09H	1011	control	50	0	0	1	Male	23	USA	University degree	Less than $12,500
3KQC8JMJGBRL1PGG63JTUIDV33GH3A	1012	control	20	0.5	1	0	Female	23	USA	University degree	$25,000 - $37,499
3J6BHNX0U8RJ7JAYU765GORT01BNK0	1013	control	20	0.5	1	0	Female	35	United States	University degree	$25,000 - $37,499
3S1WOPCJFFSK2TR3JN3APMX77KAEJ3	1014	desc	50	0.5	1	0	Male	18	United States	Some university no degree	Less than $12,500
3UL1O09SX9IGVJ7IJWIZZJASEWR09H	1015	desc	50	0.2	0	0	Male	26	US	University degree	$50,000 - $62,499
3UL1O09SX9IGVJ7IJWIZZJASEWR09H	1016	inj	50	0.5	1	0	Male	41	USA	Some university no degree	$37,500 - $49,999
33P2GD6NRMRRXNONR9BSB4UXEP3KHP	1017	control	20	0.5	1	0	Male	31	USA	University degree	$50,000 - $62,499
3IWA71V4THFHKY3DU9ZD47D91K0X6O	1018	control	50	0.3	0	0	Male	0	USA	Prefer not to disclose	Prefer not to disclose
3DZKABX2ZH4EWQ7J4LBY2M8YHV4VCC	1019	control	20	0.5	1	0	Male	18	United States	School up to the age of 18	Less than $12,500
3KL228NDMULDXRTC73TAQ4IWZPPGKL	1020	desc	50	0.4	0	0	Male	33	usa	University degree	$62,500 - $74,999
3UL1O09SX9IGVJ7IJWIZZJASEWR09H	1021	inj	50	0.5	1	0	Female	25	USA	University degree	Less than $12,500
3P7RGTLO6DCCN0G9L310UI7T1UDKAE	1022	desc	50	0.5	1	0	Male	21	US	Some university no degree	$12,500 - $24,999
3SNR5F7R91SO7I7X15IADLI7U5LIEV	1023	control	50	0.1	0	0	Female	35	US	Some university no degree	$12,500 - $24,999
3UL1O09SX9IGVJ7IJWIZZJASEWR09H	1024	desc	50	0.2	0	0	Female	20	USA	Some university no degree	Less than $12,500
3QQUBC64ZDDPRJ95TQLU6IZVWARNXQ	1025	inj	20	0.2	1	0	Female	37	usa	University degree	$25,000 - $37,499
3538U0YQ1ET1NTPABDVTRX1INO33FY	1026	desc	50	0	0	1	Male	34	America	School up to the age of 18	Less than $12,500
3EKTG13IZT2O977G3636I9F8KB7LM2	1027	desc	50	0.3	0	0	Female	22	USA	University degree	Prefer not to disclose
3UL1O09SX9IGVJ7IJWIZZJASEWR09H	1028	inj	20	0	0	1	Male	32	USA	University degree	$37,500 - $49,999
3IV1AEQ4DQC3TSHC6KHAXC1LWHCJ89	1029	inj	20	0	0	1	Male	27	USA	Some university no degree	$12,500 - $24,999
3IV1AEQ4DQC3TSHC6KHAXC1LWHDJ8A	1030	inj	50	0	0	1	Male	21		School up to the age of 18	$87,500 - $99,999
3UL1O09SX9IGVJ7IJWIZZJASEWR09H	1031	desc	20	0.2	1	0	Male	36	usa	Some university no degree	$25,000 - $37,499
324N5FAHSWAWFOJ7WYSWQ5L6M4DKVE	1032	inj	50	0.5	1	0	Male	25	USA	University degree	$25,000 - $37,499
3UL1O09SX9IGVJ7IJWIZZJASEWR09H	1033	desc	20	0.5	1	0	Female	60	United States	University degree	$37,500 - $49,999
3UL1O09SX9IGVJ7IJWIZZJASEWR09H	1034	control	50	1	1	0	Male	22	USA	Some university no degree	Less than $12,500
3UL1O09SX9IGVJ7IJWIZZJASEWR09H	1035	control	50	0.1	0	0	Male	25	us	School up to the age of 18	Less than $12,500
36QZ6V1588CUQS7FWHRTL5AXPRHSUE	1036	control	50	0	0	1	Female	28	US	School up to the age of 18	$12,500 - $24,999
3UL1O09SX9IGVJ7IJWIZZJASEWR09H	1037	control	20	0	0	1	Female	44	USA	University degree	$25,000 - $37,499
3CMIQF80GMPXB1218V4LAZHG4HEQ6L	1038	desc	20	0	0	1	Female	29	usa	University degree	$50,000 - $62,499
3JVP4ZJHDORPGSS3TYJVSWG304C0IS	1039	control	20	0.5	1	0	Female	25	USA	University degree	$62,500 - $74,999
3D1UCPY6GF8S8EFN3ZPNH5KW0KR83N	1040	control	50	0.5	1	0	Male	24	United States	Some university no degree	Less than $12,500
3UL1O09SX9IGVJ7IJWIZZJASEWR09H	1041	desc	20	0.5	1	0	Male	23	USA	University degree	$37,500 - $49,999
3QI9WAYOGPA9OHHE0ZTQ5ZWHM5YS6B	1042	control	20	0	0	1	Male	24	USA	University degree	$12,500 - $24,999
33K3E8REWVU4OCM1NOWBOL907FS8XN	1043	inj	50	0.5	1	0	Male	23	United States	Some university no degree	$12,500 - $24,999
3JUDR1D0D5Q9T0J0LTSIKM04OCCQ24	1044	control	50	0.5	1	0	Male	27	United States	Some university no degree	$25,000 - $37,499
3UL1O09SX9IGVJ7IJWIZZJASEWR09H	1045	desc	20	0.2	1	0	Female	41	usa	Some university no degree	$25,000 - $37,499
3J9UN9O9J2RLB3C9BG4V4XV3DJ10J4	1046	control	20	0.5	1	0	Male	22	USA	University degree	$25,000 - $37,499
3UL1O09SX9IGVJ7IJWIZZJASEWR09H	1047	inj	50	0.6	1	0	Male	27	USA	University degree	$50,000 - $62,499
3UL1O09SX9IGVJ7IJWIZZJASEWR09H	1048	control	20	0.6	1	0	Male	33	USA	Prefer not to disclose	$12,500 - $24,999
34YWR3PJ279M6NHYSKJWV63IOHFX0O	1049	inj	20	0.2	1	0	Male	34	USA	University degree	$50,000 - $62,499
3UL1O09SX9IGVJ7IJWIZZJASEWR09H	1050	control	20	0.5	1	0	Female	28	USA	University degree	$37,500 - $49,999
3UL1O09SX9IGVJ7IJWIZZJASEWR09H	1051	desc	50	0.5	1	0	Female	44	USA	University degree	$37,500 - $49,999
39O6Z4JLX1W2ZOIEVH7LGZT8IDSVXE	1052	control	20	0.1	0	0	Male	28	usa	University degree	$25,000 - $37,499
3OREP8RUT1AC4OPI1QGHR1Z6CVGBGW	1053	inj	50	0.5	1	0	Male	24	United States	Some university no degree	$50,000 - $62,499
3A9LA2FRWRDXHNNUQSQH1Y2ZAYHXHQ	1054	desc	20	0	0	1	Female	23	USA	University degree	Less than $12,500
3UL1O09SX9IGVJ7IJWIZZJASEWR09H	1055	control	50	0	0	1	Female	21	USA	Some university no degree	$25,000 - $37,499
3087LXLJ6LF561QDSQDAPZ3BKCJ0F0	1056	control	20	0	0	1	Male	34	USA	Some university no degree	$25,000 - $37,499
3AQN9REUTEF55C829STTTRUAKCIDY3	1057	control	20	0	0	1	Male	23	USA	Some university no degree	$12,500 - $24,999
3UL1O09SX9IGVJ7IJWIZZJASEWR09H	1058	inj	20	0.4	1	0	Male	30	usa	Some university no degree	$25,000 - $37,499
3UL1O09SX9IGVJ7IJWIZZJASEWR09H	1059	control	50	0.4	0	0	Female	35	United States	University degree	$37,500 - $49,999
385MDVINFBEEJTDU4NXGBS47EOFWJ1	1060	desc	50	0.1	0	0	Male	25	USA	Some university no degree	Less than $12,500
31KPKEKW49CFTKEXNORE69CQ5ER0BI	1061	control	50	0.5	1	0	Female	22	USA	Some university no degree	$25,000 - $37,499
3H6W48L9F3OA54GSZ0208OQJNNLWP1	1062	desc	20	0.5	1	0	Male	31	United States	Some university no degree	$50,000 - $62,499
3NI0WFPPI8F9N8X2RXA6VTQYRDG06X	1063	inj	20	0.5	1	0	Male	28	usa	Graduate degree (Masters, Doctorate, etc.)	$37,500 - $49,999
3UL1O09SX9IGVJ7IJWIZZJASEWR09H	1064	inj	50	0.5	1	0	Male	32	usa	School up to the age of 18	$37,500 - $49,999
3UL1O09SX9IGVJ7IJWIZZJASEWR09H	1065	desc	50	0.5	1	0	Male	29	usa	University degree	$50,000 - $62,499
34KYK9TV2Q7FUTY9WQAYGFI9069SBW	1066	inj	20	0.5	1	0	Male	27	US	School up to the age of 18	$25,000 - $37,499
34ZTTGSNJWND8QMI4EVP7Q66DVUQHM	1067	desc	50	0.4	0	0	Male	23	United States	Some university no degree	$50,000 - $62,499
3UL1O09SX9IGVJ7IJWIZZJASEWR09H	1068	control	20	0.6	1	0	Female	34	usa	Some university no degree	Less than $12,500
37SDSEDIN81WYB18GVB4TC5Z20C81U	1069	control	50	0	0	1	Female	28	USA	University degree	Less than $12,500
3P6ENY9P78V0RSYZR6QGYOFKMLEHIB	1070	inj	20	0.5	1	0	Female	26	USA	University degree	$25,000 - $37,499
3UL1O09SX9IGVJ7IJWIZZJASEWR09H	1071	desc	20	0.1	0	0	Male	27	USA	University degree	$37,500 - $49,999
3UL1O09SX9IGVJ7IJWIZZJASEWR09H	1072	inj	50	0	0	1	Male	35	United States	University degree	$87,500 - $99,999
3UL1O09SX9IGVJ7IJWIZZJASEWR09H	1073	inj	20	0	0	1	Male	26	USA	University degree	Less than $12,500
3IV1AEQ4DQC3TSHC6KHAXC1LWHC8JY	1074	control	50	0	0	1	Male	31	United States of America	Graduate degree (Masters, Doctorate, etc.)	$87,500 - $99,999
3D1UCPY6GF8S8EFN3ZPNH5KW0KQ38H	1075	control	20	0	0	1	Female	22	USA	University degree	$25,000 - $37,499
3538U0YQ1ET1NTPABDVTRX1INO43FZ	1076	control	20	0	0	1	Male	37	USA	Graduate degree (Masters, Doctorate, etc.)	$62,500 - $74,999
3HXK2V1N4JEIGBPMIXN6Q8W2IP42GM	1077	inj	50	1	1	0	Male	22	USA	Some university no degree	Prefer not to disclose
3UL1O09SX9IGVJ7IJWIZZJASEWR09H	1078	control	20	0.5	1	0	Female	41	usa	School up to the age of 18	$12,500 - $24,999
336OE47KI1JNAODOLCBZEGF19BMWVM	1079	inj	20	0	0	1	Female	25	US	University degree	$12,500 - $24,999
3NRZ1LDP7V5EZZLXANM77SK14PPPZK	1080	control	50	0.5	1	0	Female	25	UNITED STATES	University degree	$12,500 - $24,999
3L1EFR8WWS4N2VEQSMW3IA44NGF9FN	1081	control	20	0.4	1	0	Female	44	USA	School up to the age of 18	Less than $12,500
3UL1O09SX9IGVJ7IJWIZZJASEWR09H	1082	inj	50	0.5	1	0	Female	49	USA	School up to the age of 18	$12,500 - $24,999
336OE47KI1JNAODOLCBZEGF19BNVWM	1083	inj	50	0.5	1	0	Female	33	USA	University degree	$37,500 - $49,999
3UL1O09SX9IGVJ7IJWIZZJASEWR09H	1084	desc	20	0	0	1	Male	24	USA	University degree	$25,000 - $37,499
336OE47KI1JNAODOLCBZEGF19BMVWL	1085	control	50	0.5	1	0	Female	31	USA	University degree	$87,500 - $99,999
3UL1O09SX9IGVJ7IJWIZZJASEWR09H	1086	desc	50	0.5	1	0	Male	22	United States	School up to the age of 18	$50,000 - $62,499
3UL1O09SX9IGVJ7IJWIZZJASEWR09H	1087	control	20	0.5	1	0	Female	30	USA	Some university no degree	$25,000 - $37,499
3D06DR5224I7DOGC6FEG9VZXQZ8AM9	1088	control	20	0.5	1	0	Female	25	United States	University degree	$12,500 - $24,999
311HQEI8RRFPTTHXE1SQ76TG4VJ7ZV	1089	control	20	0	0	1	Male	27	usa	University degree	Less than $12,500
3UL1O09SX9IGVJ7IJWIZZJASEWR09H	1090	inj	50	0.5	1	0	Female	25	USA	School up to the age of 18	$87,500 - $99,999
33IXYHIZB4HKWXTVC2XIQ5BQ59Q2E6	1091	inj	20	0	0	1	Male	27	USA	Some university no degree	$87,500 - $99,999
3UL1O09SX9IGVJ7IJWIZZJASEWR09H	1092	inj	20	0.2	1	0	Female	32	US	University degree	Prefer not to disclose
307L9TDWJXRDBL2R91E6Z2ARPFQ3N6	1093	control	20	0	0	1	Female	31	USA	Graduate degree (Masters, Doctorate, etc.)	$62,500 - $74,999
3I4E7AFQ2JYMRC909IS5O8X8AUXJTY	1094	desc	50	0.5	1	0	Female	30	usa	School up to the age of 18	$37,500 - $49,999
3UL1O09SX9IGVJ7IJWIZZJASEWR09H	1095	desc	20	0.2	1	0	Male	22	USA	Some university no degree	Less than $12,500
3UL1O09SX9IGVJ7IJWIZZJASEWR09H	1096	inj	20	0.4	1	0	Female	28	United States	Graduate degree (Masters, Doctorate, etc.)	$12,500 - $24,999
3CZH926SIBDUZB8IGGG6JK8OPNLE4D	1097	control	20	0	0	1	*	32	usa	University degree	$25,000 - $37,499
3URJ6VVYUOMGB2L7AUJ2OW22TPS4O8	1098	desc	50	0.5	1	0	Female	20	USA	Some university no degree	$12,500 - $24,999
3UL1O09SX9IGVJ7IJWIZZJASEWR09H	1099	inj	20	0.5	1	0	Female	29	usa	University degree	$37,500 - $49,999
3RZS0FBRWJ91R6ANI92ZWUJGV73PCL	1100	inj	20	0.2	1	0	Male	23	usa	Some university no degree	Less than $12,500
3UL1O09SX9IGVJ7IJWIZZJASEWR09H	1101	inj	50	0.5	1	0	Male	28	usa	School up to the age of 18	$12,500 - $24,999
3UL1O09SX9IGVJ7IJWIZZJASEWR09H	1102	inj	50	0.5	1	0	Female	44	usa	Some university no degree	$12,500 - $24,999
31YWE12TEZB0OYHIDJ45ALD5WVM7XZ	1103	inj	50	0	0	1	Male	34	United States	School up to the age of 18	$12,500 - $24,999
3UL1O09SX9IGVJ7IJWIZZJASEWR09H	1104	control	50	0.3	0	0	Female	0	United States	Some university no degree	$12,500 - $24,999
3NZ1E5QA6Y0EOR0YKUXQN48HMM3B5F	1105	inj	50	0	0	1	Male	26	USA	University degree	Less than $12,500
337F8MIIMYCV8LTO89HRYV6KVMA04C	1106	desc	50	0	0	1	Male	35	United States	Graduate degree (Masters, Doctorate, etc.)	$37,500 - $49,999
3IQ9O0AYW5YQW1PUR075C7I8XF8ITL	1107	control	20	0.5	1	0	Female	47	usa	Some university no degree	Less than $12,500
3P458N04Q0GT2XKC77NAEUWXLFZX28	1108	control	50	0.1	0	0	Female	47	United States	Some university no degree	$100,000 or More
3UL1O09SX9IGVJ7IJWIZZJASEWR09H	1109	desc	20	0	0	1	Male	27	Italy	Graduate degree (Masters, Doctorate, etc.)	$62,500 - $74,999
3N2YPY1GI5XTTORX0CHTSA8127IEVP	1110	desc	20	0.4	1	0	Female	22	USA	University degree	Less than $12,500
3UL1O09SX9IGVJ7IJWIZZJASEWR09H	1111	inj	20	0	0	1	Female	27	United States	Some university no degree	$25,000 - $37,499
3UL1O09SX9IGVJ7IJWIZZJASEWR09H	1112	desc	50	0.5	1	0	Male	49	usa	School up to the age of 18	$12,500 - $24,999
3FTID4TN8KXO3OWUM9RHC42FTLKLYR	1113	desc	20	0	0	1	Male	24	usa	University degree	Less than $12,500
3UV0D2KX1LIM5P8EBR0C12TO1O04FL	1114	desc	20	0	0	1	Female	27	USA	University degree	$50,000 - $62,499
3Y3CZJSZ9JS14YHNGRJGNJDL4855RL	1115	control	20	0	0	1	Female	48	USA	Graduate degree (Masters, Doctorate, etc.)	$87,500 - $99,999
3UL1O09SX9IGVJ7IJWIZZJASEWR09H	1116	inj	50	0.5	1	0	Female	44	America	Some university no degree	Prefer not to disclose
33K3E8REWVU4OCM1NOWBOL907FQX8A	1117	desc	50	0.5	1	0	Female	25	United States	Graduate degree (Masters, Doctorate, etc.)	$25,000 - $37,499
3K3G488TR171SX2N3CUGIT3G8M45QL	1118	inj	20	0.5	1	0	Female	37	USA	Some university no degree	$12,500 - $24,999
3MDWE879UG1XPE2ANKA7ZKDJ8ILB95	1119	inj	50	0	0	1	Female	34	United States	Some university no degree	$12,500 - $24,999
30EMX9PEVJIGNW2323NRFI1ZN0JKS9	1120	control	20	0	0	1	Male	23	US	University degree	$25,000 - $37,499
3OREP8RUT1AC4OPI1QGHR1Z6CVHGB2	1121	control	20	0.4	1	0	Female	27	USA	Some university no degree	$12,500 - $24,999
3UL1O09SX9IGVJ7IJWIZZJASEWR09H	1122	inj	20	0.5	1	0	Male	20	United States	School up to the age of 18	Less than $12,500
3UL1O09SX9IGVJ7IJWIZZJASEWR09H	1123	inj	50	0.5	1	0	Male	43	0	University degree	$62,500 - $74,999
3UL5XDRDNBIVMT2RHIDGW2IGEGH85C	1124	control	20	0.5	1	0	Male	43	United States	University degree	Less than $12,500
3UL1O09SX9IGVJ7IJWIZZJASEWR09H	1125	inj	20	0.2	1	0	Female	24	USA	University degree	$50,000 - $62,499
3UL1O09SX9IGVJ7IJWIZZJASEWR09H	1126	inj	50	0.5	1	0	Male	26	United States	University degree	$12,500 - $24,999
3MA5N0ATTBA9UDJCM8XSC74KTDFKWO	1127	inj	20	0.5	1	0	Male	28	usa	University degree	$37,500 - $49,999
3OKP4QVBP1W7LEKQVCGLWQF0UDVGA6	1128	inj	20	0.5	1	0	Male	20	USA	Some university no degree	$12,500 - $24,999
3PGQRAZX01JB71RK6IOIOQGALFSSYC	1129	desc	20	0.2	1	0	Female	55	USA	School up to the age of 18	Less than $12,500
3MJ9GGZYO25H6KCJWXVWUMLZKUR2AA	1130	control	20	0.5	1	0	Male	36	US	University degree	$37,500 - $49,999
3P888QFVX2TN07858RQFRZ37PH8QOA	1131	inj	50	0.5	1	0	Female	24	USA	Some university no degree	$25,000 - $37,499
3W3RSPVVGRQ7MFCPC8US9JW2XX9LUT	1132	inj	50	0.5	1	0	Male	24	US	School up to the age of 18	Less than $12,500
3DFYDSXB2VZ1RPOP9NIFT4JAT85JUQ	1133	inj	50	0	0	1	Male	30	USA	University degree	$12,500 - $24,999
3NFWQRSHVDD2H51Y6S2DARQRRT8FGI	1134	desc	20	0	0	1	Male	23	USA	Some university no degree	Less than $12,500
3UL1O09SX9IGVJ7IJWIZZJASEWR09H	1135	control	50	0.1	0	0	Female	25	USA	University degree	$12,500 - $24,999
3JMQI2OLFY4BTD4O2QKICBW3GSENDN	1136	desc	20	0	0	1	Female	22	usa	Some university no degree	$25,000 - $37,499
3QMELQS6Y4AXN2H1LATLFPRL03GR6N	1137	control	20	0.5	1	0	Male	28	USA	University degree	$12,500 - $24,999
3UL1O09SX9IGVJ7IJWIZZJASEWR09H	1138	control	20	0	0	1	Female	44	USA	Some university no degree	$12,500 - $24,999
3G5RUKN2EB2ZQNR7QAFGQFDDP719NU	1139	inj	20	1	1	0	Female	20	USA	School up to the age of 18	Prefer not to disclose
3XABXM4AJ04KFFLP1A1JUDD7AC6Q89	1140	desc	20	0.5	1	0	*	0		Please select...	Please select...
359AP8GAGFJCL06NMN8IW8SVVDYC72	1141	desc	50	0.1	0	0	Male	26	USA	Some university no degree	$12,500 - $24,999
3BCRDCM0OCTB0Y46VQKOED575BO6KB	1142	desc	50	0.5	1	0	Male	50	USA	Graduate degree (Masters, Doctorate, etc.)	$12,500 - $24,999
3XEIP58NLZMO8E6ZIVT0QBBHZFOLZI	1143	control	20	0.5	1	0	Male	58	U.S.	Some university no degree	$25,000 - $37,499
3UL1O09SX9IGVJ7IJWIZZJASEWR09H	1144	inj	20	0.4	1	0	Female	21	USA	Some university no degree	$12,500 - $24,999
37OPIVELUT2LLAF1FIY3HQR19D8AHZ	1145	inj	50	0.5	1	0	Female	24	USA	University degree	$100,000 or More
3D4BBDG7ZGVUKH50KB5SJRGFQBB3CN	1146	control	20	1	1	0	Male	27	USA	University degree	$25,000 - $37,499
3NBFJK3IOGHWNIER5VL3XLZ5JUZOGD	1147	inj	50	0.5	1	0	Female	34	USA	Some university no degree	$37,500 - $49,999
3HYV4299HZVVICVKSJ6J0WOTR9G8ED	1148	inj	20	0	0	1	Male	23	USA	Some university no degree	$12,500 - $24,999
391FPZIE4BL50JTZLNFUHR3VGG1HUJ	1149	inj	20	0.5	1	0	Male	36	USA	University degree	$25,000 - $37,499
3UL1O09SX9IGVJ7IJWIZZJASEWR09H	1150	inj	20	0.2	1	0	Female	28	United States	Graduate degree (Masters, Doctorate, etc.)	$37,500 - $49,999
3YGYP1364085UNNTKRF2H0D7VT5NRT	1151	inj	50	0	0	1	Female	22	USA	University degree	Less than $12,500
386T3MLZLMUWRMGQKC74F7MPX8780S	1152	desc	50	0	0	1	Male	29	United States	Some university no degree	$12,500 - $24,999
3UL1O09SX9IGVJ7IJWIZZJASEWR09H	1153	control	20	0.3	1	0	Female	21	US	Some university no degree	$12,500 - $24,999
3UL1O09SX9IGVJ7IJWIZZJASEWR09H	1154	inj	50	0	0	1	Female	25	united states	University degree	$62,500 - $74,999
39XCQ6V3KX38IFJ3O3GICOMP8LR65O	1155	desc	50	0.5	1	0	*	25	USA	University degree	$12,500 - $24,999
3AA88CN98O2DJIEC19FGX4P04LFYK1	1156	desc	20	0.4	1	0	Male	34	USA	Graduate degree (Masters, Doctorate, etc.)	$50,000 - $62,499
3UL1O09SX9IGVJ7IJWIZZJASEWR09H	1157	control	50	0	0	1	*	0		Please select...	Please select...
3UL1O09SX9IGVJ7IJWIZZJASEWR09H	1158	inj	50	0.5	1	0	Male	28	USA	Some university no degree	$25,000 - $37,499
3TCFMTM8HDNLCWZJ0E23JLSWG0L21M	1159	control	20	0.5	1	0	Female	38	USA	School up to the age of 18	$25,000 - $37,499
3YLPJ8OXX7C35BZZBL6Y79TV5TW4XC	1160	desc	20	0.5	1	0	Female	42	usa	University degree	$87,500 - $99,999
32CAVSKPCDOUW88LJYC9P4NOZR4U1W	1161	desc	20	0	0	1	Male	18	USA	School up to the age of 18	Prefer not to disclose
3L84EBDQ361IZDPVXUEPOWAP667KKT	1162	desc	50	0.5	1	0	Female	44	USA	School up to the age of 18	$75,000 - $87,499
3UL1O09SX9IGVJ7IJWIZZJASEWR09H	1163	control	20	0	0	1	Male	25	US	Some university no degree	$12,500 - $24,999
34R3P23QHR0ISNI4GNUVZFOS1WBWHW	1164	inj	20	0.5	1	0	Male	22	United States of America	Some university no degree	$12,500 - $24,999
3UL1O09SX9IGVJ7IJWIZZJASEWR09H	1165	control	50	0.3	0	0	Female	31	USA	University degree	$12,500 - $24,999
31KPKEKW49CFTKEXNORE69CQ5ERB0T	1166	control	20	0	0	1	Male	21	USA	Some university no degree	Less than $12,500
3ZURAPD287M5DQBVO9HA34MLP4R1F6	1167	inj	20	0.1	0	0	Male	26	USA	Some university no degree	Less than $12,500
3E24UO25QYPUQPPLTICHLUMGPGX6OU	1168	control	20	0	0	1	Male	31	usa	Some university no degree	$37,500 - $49,999
3UL1O09SX9IGVJ7IJWIZZJASEWR09H	1169	desc	50	0.2	0	0	Male	25	United States	University degree	$12,500 - $24,999
3FTID4TN8KXO3OWUM9RHC42FTLKYL4	1170	inj	50	0.5	1	0	Male	21	America	Some university no degree	Less than $12,500
31ODACBENTE2YZ0YF87OB4D8M6CSQA	1171	inj	50	0.8	1	0	Male	30	usa	University degree	$100,000 or More
3UL1O09SX9IGVJ7IJWIZZJASEWR09H	1172	desc	20	0.4	1	0	Female	23	USA	Some university no degree	$12,500 - $24,999
39AYGO6AFEJC84P9S3C465MBZ6S6NF	1173	control	20	0.3	1	0	Male	26	USA	University degree	$25,000 - $37,499
3K3G488TR171SX2N3CUGIT3G8M3Q55	1174	inj	20	0	0	1	Male	22	USA	University degree	Less than $12,500
3N2YPY1GI5XTTORX0CHTSA8127HVE5	1175	control	50	0.5	1	0	Male	20	united states	Some university no degree	Less than $12,500
3YCT0L9OML8HV2N6ZGF77AI3HVOSNM	1176	inj	20	0.5	1	0	*	32	USA	Graduate degree (Masters, Doctorate, etc.)	Prefer not to disclose
356TQKY9XEWA9XGA5BSDUMWC5ME78S	1177	control	20	0.5	1	0	Male	28	USA	University degree	$25,000 - $37,499
3D0LPO3EAAYW99ZRZ1794L69OQQOYC	1178	inj	50	0.5	1	0	Female	26	usa	Some university no degree	$25,000 - $37,499
3H6W48L9F3OA54GSZ0208OQJNNMWP2	1179	control	20	0.5	1	0	Male	48	USA	School up to the age of 18	$25,000 - $37,499
3IVKZBIBJZ8PL61VWIKU2QL7VJHHS4	1180	control	20	0	0	1	Female	24	USA	University degree	$50,000 - $62,499
3Q2T3FD0OM77T3HRX0Z6MNLRKPGM3P	1181	desc	20	0.1	0	0	Female	29	USA	University degree	$25,000 - $37,499
3XBXDSS887IZ3J6KHD5FTQV6RFRLXM	1182	control	50	0.5	1	0	Female	32	usa	Please select...	Less than $12,500
